# Supplementary material for: COVID‐19 and sarcopenia-related traits: a bidirectional Mendelian randomization study
Source: Front Endocrinol (Lausanne). 2023 May 10;14:1162936. doi: 10.3389/fendo.2023.1162936 (PMC10206246; doi:10.3389/fendo.2023.1162936)
Supplement: Supplementary file 1 [file DataSheet_1.xlsx]

## Sheet: Primary MR methods in COVID-19
Additional Table 1. Independent IVs of COVID-19 in the forward MR analysis.
SNP	exposure	outcome	beta.exposure	beta.outcome	se.exposure	se.outcome	pval.exposure	pval.outcome	mr_keep	F
rs1859330	susceptibility	grip strength(left)	0.071975	0.000105565	0.011853	0.00154055	1.259e-09	0.95	TRUE	36.8729
rs2109069	susceptibility	grip strength(left)	0.069868	-0.000787704	0.01261	0.00158995	3.012e-08	0.62	TRUE	30.6992
rs1859330	susceptibility	ALM	0.071975	-0.001	0.011853	0.002	1.259e-09	0.623799	TRUE	36.8729
rs35508621	susceptibility	ALM	0.19082	-0.0023	0.019579	0.0037	1.918e-22	0.5266	TRUE	94.9876
rs579459	susceptibility	ALM	-0.088289	0.0017	0.013405	0.0023	4.511e-11	0.4722	TRUE	43.379
rs1859330	susceptibility	grip strength(right)	0.071975	0.00159873	0.011853	0.00154276	1.259e-09	0.3	TRUE	36.8729
rs2109069	susceptibility	grip strength(right)	0.069868	0.00216353	0.01261	0.00159243	3.012e-08	0.17	TRUE	30.6992
rs1859330	susceptibility	walking pace	0.071975	-0.00451644	0.011853	0.00131369	1.259e-09	0.000589997	TRUE	36.8729
rs2109069	susceptibility	walking pace	0.069868	-0.000350197	0.01261	0.00135552	3.012e-08	0.8	TRUE	30.6992
rs35508621	susceptibility	walking pace	0.19082	-0.00163878	0.019579	0.00248154	1.918e-22	0.51	TRUE	94.9876
rs579459	susceptibility	walking pace	-0.088289	0.00126071	0.013405	0.00155963	4.511e-11	0.42	TRUE	43.379
rs13050728	hospitalization	grip strength(left)	-0.18612	-0.000904374	0.023893	0.00160611	6.72e-15	0.57	TRUE	60.6799
rs1859330	hospitalization	grip strength(left)	0.15614	0.000105565	0.022603	0.00154055	4.911e-12	0.95	TRUE	47.7195
rs2109069	hospitalization	grip strength(left)	0.1873	-0.000787704	0.023578	0.00158995	1.961e-15	0.62	TRUE	63.1047
rs35081325	hospitalization	grip strength(left)	0.54619	0.000142191	0.035359	0.00291341	7.926e-54	0.96	TRUE	238.609
rs622568	hospitalization	grip strength(left)	0.17837	0.00391531	0.030388	0.00215905	4.364e-09	0.0700003	TRUE	34.454
rs13050728	hospitalization	ALM	-0.18612	0.0054	0.023893	0.0021	6.72e-15	0.00867801	TRUE	60.6799
rs1859330	hospitalization	ALM	0.15614	-0.001	0.022603	0.002	4.911e-12	0.623799	TRUE	47.7195
rs13050728	hospitalization	grip strength(right)	-0.18612	-0.0015068	0.023893	0.00160871	6.72e-15	0.35	TRUE	60.6799
rs1859330	hospitalization	grip strength(right)	0.15614	0.00159873	0.022603	0.00154276	4.911e-12	0.3	TRUE	47.7195
rs2109069	hospitalization	grip strength(right)	0.1873	0.00216353	0.023578	0.00159243	1.961e-15	0.17	TRUE	63.1047
rs35081325	hospitalization	grip strength(right)	0.54619	0.00310947	0.035359	0.00291789	7.926e-54	0.29	TRUE	238.609
rs622568	hospitalization	grip strength(right)	0.17837	0.00288605	0.030388	0.00216228	4.364e-09	0.18	TRUE	34.454
rs111837807	hospitalization	walking pace	0.2155	-0.00219515	0.034274	0.00255285	3.223e-10	0.39	TRUE	39.5335
rs13050728	hospitalization	walking pace	-0.18612	0.00331034	0.023893	0.00136934	6.72e-15	0.016	TRUE	60.6799
rs2109069	hospitalization	walking pace	0.1873	-0.000350197	0.023578	0.00135552	1.961e-15	0.8	TRUE	63.1047
rs35081325	hospitalization	walking pace	0.54619	-0.00163243	0.035359	0.0024844	7.926e-54	0.51	TRUE	238.609
rs622568	hospitalization	walking pace	0.17837	-0.00063337	0.030388	0.00184088	4.364e-09	0.73	TRUE	34.454
rs10735079	severity	grip strength(left)	0.21105	2.3983e-06	0.029465	0.00154112	7.913e-13	1	TRUE	51.3048
rs2109069	severity	grip strength(left)	0.2757	-0.000787704	0.029696	0.00158995	1.633e-20	0.62	TRUE	86.1941
rs2237698	severity	grip strength(left)	0.2393	0.00179038	0.041252	0.00262599	6.593e-09	0.5	TRUE	33.6508
rs2834163	severity	grip strength(left)	-0.18899	-0.00104422	0.030249	0.00160679	4.159e-10	0.52	TRUE	39.0351
rs35081325	severity	grip strength(left)	0.62502	0.000142191	0.046215	0.00291341	1.128e-41	0.96	TRUE	182.903
rs622568	severity	grip strength(left)	0.25514	0.00391531	0.039109	0.00215905	6.861e-11	0.0700003	TRUE	42.5602
rs77534576	severity	grip strength(left)	0.46654	0.000470529	0.078598	0.00455456	2.925e-09	0.92	TRUE	35.2334
rs10735079	severity	ALM	0.21105	-0.0012	0.029465	0.002	7.913e-13	0.548399	TRUE	51.3048
rs2237698	severity	ALM	0.2393	0.0048	0.041252	0.0033	6.593e-09	0.1524	TRUE	33.6508
rs2834163	severity	ALM	-0.18899	0.0055	0.030249	0.0021	4.159e-10	0.00801309	TRUE	39.0351
rs35081325	severity	ALM	0.62502	-0.0023	0.046215	0.0037	1.128e-41	0.5405	TRUE	182.903
rs77534576	severity	ALM	0.46654	-0.0098	0.078598	0.0058	2.925e-09	0.0918396	TRUE	35.2334
rs10735079	severity	grip strength(right)	0.21105	0.00144276	0.029465	0.00154334	7.913e-13	0.35	TRUE	51.3048
rs2109069	severity	grip strength(right)	0.2757	0.00216353	0.029696	0.00159243	1.633e-20	0.17	TRUE	86.1941
rs2237698	severity	grip strength(right)	0.2393	0.00310945	0.041252	0.00263001	6.593e-09	0.24	TRUE	33.6508
rs2834163	severity	grip strength(right)	-0.18899	-0.00155774	0.030249	0.00160939	4.159e-10	0.33	TRUE	39.0351
rs35081325	severity	grip strength(right)	0.62502	0.00310947	0.046215	0.00291789	1.128e-41	0.29	TRUE	182.903
rs622568	severity	grip strength(right)	0.25514	0.00288605	0.039109	0.00216228	6.861e-11	0.18	TRUE	42.5602
rs77534576	severity	grip strength(right)	0.46654	-0.00294869	0.078598	0.00456133	2.925e-09	0.52	TRUE	35.2334
rs10735079	severity	walking pace	0.21105	-0.00463047	0.029465	0.00131419	7.913e-13	0.000430002	TRUE	51.3048
rs111837807	severity	walking pace	0.31775	-0.00219515	0.044295	0.00255285	7.312e-13	0.39	TRUE	51.459
rs2109069	severity	walking pace	0.2757	-0.000350197	0.029696	0.00135552	1.633e-20	0.8	TRUE	86.1941
rs2237698	severity	walking pace	0.2393	0.0026722	0.041252	0.00223949	6.593e-09	0.23	TRUE	33.6508
rs2834163	severity	walking pace	-0.18899	0.00324607	0.030249	0.00136991	4.159e-10	0.0179999	TRUE	39.0351
rs35081325	severity	walking pace	0.62502	-0.00163243	0.046215	0.0024844	1.128e-41	0.51	TRUE	182.903
rs622568	severity	walking pace	0.25514	-0.00063337	0.039109	0.00184088	6.861e-11	0.73	TRUE	42.5602

## Sheet: Primary MR methods in sarcopeni
Additional Table 2. Independent IVs of sarcopenia-related traits in the reverse MR analysis.
SNP	exposure	outcome	beta.exposure	beta.outcome	se.exposure	se.outcome	pval.exposure	pval.outcome	mr_keep	F
rs10068640	ALM	susceptibility	0.0112	-0.0092842	0.002	0.012054	1.28201e-08	0.4412	TRUE	31.36
rs10075249	ALM	susceptibility	0.0143	0.012301	0.0019	0.012043	4.55827e-14	0.307	TRUE	56.6454
rs10107388	ALM	susceptibility	-0.0159	-0.0047574	0.002	0.012196	6.95344e-16	0.6965	TRUE	63.2025
rs10112506	ALM	susceptibility	-0.012	-0.016685	0.0019	0.011609	5.75705e-10	0.1506	TRUE	39.8892
rs10123619	ALM	susceptibility	-0.0171	0.01486	0.0026	0.015379	4.05042e-11	0.3339	TRUE	43.2559
rs10128333	ALM	susceptibility	-0.0146	0.022845	0.0025	0.015139	9.51305e-09	0.1313	TRUE	34.1056
rs10202845	ALM	susceptibility	-0.0288	0.0081233	0.003	0.017644	5.34564e-22	0.6452	TRUE	92.16
rs10203320	ALM	susceptibility	0.0138	0.01003	0.002	0.013074	7.85597e-12	0.443	TRUE	47.61
rs10205141	ALM	susceptibility	0.0241	-0.0040379	0.0044	0.022019	4.70999e-08	0.8545	TRUE	30.0005
rs10221831	ALM	susceptibility	0.03	0.0014678	0.0053	0.027987	1.80302e-08	0.9582	TRUE	32.0399
rs10225945	ALM	susceptibility	-0.0146	0.021336	0.0026	0.014814	3.27597e-08	0.1498	TRUE	31.5325
rs10242866	ALM	susceptibility	0.0157	0.021793	0.0019	0.011351	3.66269e-16	0.05487	TRUE	68.2798
rs1035583	ALM	susceptibility	0.0148	-0.0021789	0.0019	0.011764	1.99205e-14	0.8531	TRUE	60.6759
rs10453441	ALM	susceptibility	-0.0139	0.021429	0.002	0.011952	9.10123e-13	0.07298	TRUE	48.3025
rs10471339	ALM	susceptibility	-0.011	0.022635	0.0019	0.012539	1.448e-08	0.07104	TRUE	33.518
rs1047891	ALM	susceptibility	0.0233	0.026672	0.002	0.011981	5.70427e-31	0.026	TRUE	135.722
rs10483727	ALM	susceptibility	-0.0368	0.00071315	0.0019	0.0119	6.72977e-80	0.9522	TRUE	375.136
rs1063582	ALM	susceptibility	-0.0185	0.017325	0.0022	0.013977	1.12409e-16	0.2151	TRUE	70.7128
rs10637890	ALM	susceptibility	-0.0123	0.0065946	0.002	0.013871	3.95603e-10	0.6345	TRUE	37.8225
rs10748128	ALM	susceptibility	0.0255	-0.00066886	0.002	0.011574	6.77174e-38	0.9539	TRUE	162.562
rs10776560	ALM	susceptibility	-0.0157	-0.0062919	0.0019	0.011162	7.87952e-17	0.573	TRUE	68.2798
rs10807137	ALM	susceptibility	-0.0455	0.0015154	0.0025	0.015947	5.67806e-75	0.9243	TRUE	331.24
rs10815274	ALM	susceptibility	0.0124	-0.0019927	0.0019	0.011063	6.45654e-11	0.8571	TRUE	42.5928
rs10822117	ALM	susceptibility	-0.0176	0.020351	0.0022	0.014325	4.24033e-15	0.1554	TRUE	64
rs10845408	ALM	susceptibility	0.0255	0.018776	0.002	0.012381	3.25387e-38	0.1294	TRUE	162.562
rs10858246	ALM	susceptibility	-0.0188	-0.033734	0.002	0.012405	2.34909e-20	0.006542	TRUE	88.36
rs10864899	ALM	susceptibility	-0.0112	0.0039935	0.0019	0.012773	3.84503e-09	0.7546	TRUE	34.7479
rs10948	ALM	susceptibility	-0.0252	0.0099391	0.002	0.012539	3.42768e-36	0.428	TRUE	158.76
rs10975935	ALM	susceptibility	-0.0121	-0.009565	0.0022	0.014165	4.15002e-08	0.4995	TRUE	30.25
rs10982888	ALM	susceptibility	-0.0328	-0.011749	0.003	0.017183	3.96643e-28	0.4941	TRUE	119.538
rs11014285	ALM	susceptibility	0.0342	0.015092	0.0026	0.016739	2.88802e-40	0.3673	TRUE	173.024
rs11042717	ALM	susceptibility	-0.029	-0.019365	0.0019	0.011151	4.04297e-53	0.08246	TRUE	232.964
rs11049704	ALM	susceptibility	-0.0183	-0.0024964	0.0021	0.01785	1.10306e-18	0.8888	TRUE	75.9388
rs11060942	ALM	susceptibility	-0.0354	-0.0055152	0.0052	0.030936	7.49031e-12	0.8585	TRUE	46.3447
rs11070842	ALM	susceptibility	-0.0146	0.0051758	0.0026	0.015362	1.30101e-08	0.7362	TRUE	31.5325
rs11121615	ALM	susceptibility	-0.0202	0.0037168	0.002	0.013128	3.31894e-23	0.7771	TRUE	102.01
rs111365325	ALM	susceptibility	-0.0271	-0.009669	0.0022	0.013885	1.12409e-33	0.4862	TRUE	151.738
rs111622870	ALM	susceptibility	-0.0282	-0.034503	0.0044	0.028421	1.85999e-10	0.2247	TRUE	41.0764
rs11175919	ALM	susceptibility	0.0349	-0.051899	0.0059	0.035824	3.159e-09	0.1474	TRUE	34.9902
rs11187838	ALM	susceptibility	0.0394	-0.019182	0.0019	0.011139	1.16011e-94	0.08507	TRUE	430.017
rs11191208	ALM	susceptibility	0.0147	-0.0074429	0.0024	0.014541	3.68901e-10	0.6087	TRUE	37.5156
rs11198591	ALM	susceptibility	0.0148	0.0078406	0.002	0.01199	4.90795e-14	0.5132	TRUE	54.76
rs11210892	ALM	susceptibility	0.0118	-0.0067866	0.002	0.011812	3.57001e-09	0.5656	TRUE	34.81
rs112153300	ALM	susceptibility	0.0261	0.015284	0.0034	0.02014	7.05342e-15	0.4479	TRUE	58.9282
rs11217863	ALM	susceptibility	-0.0268	-0.015728	0.003	0.017329	1.06292e-19	0.3641	TRUE	79.8044
rs11221657	ALM	susceptibility	0.0179	0.0087776	0.0028	0.016767	1.20501e-10	0.6006	TRUE	40.8686
rs11243202	ALM	susceptibility	0.0302	0.0064536	0.0019	0.012402	2.8327e-57	0.6028	TRUE	252.643
rs112537273	ALM	susceptibility	-0.0212	-0.024149	0.0022	0.013766	3.34426e-21	0.07937	TRUE	92.8595
rs11260035	ALM	susceptibility	0.015	0.028153	0.0021	0.01359	1.85609e-12	0.03829	TRUE	51.0204
rs112873218	ALM	susceptibility	0.0216	0.0093677	0.0031	0.018562	4.02161e-12	0.6138	TRUE	48.5494
rs113146332	ALM	susceptibility	0.0311	0.02902	0.0049	0.031879	2.98696e-10	0.3627	TRUE	40.2836
rs113289555	ALM	susceptibility	-0.0206	0.010942	0.0023	0.017377	7.32656e-20	0.5289	TRUE	80.2193
rs113671109	ALM	susceptibility	-0.015	-0.013649	0.0023	0.013494	4.22863e-11	0.3118	TRUE	42.5331
rs113827862	ALM	susceptibility	-0.0235	-0.018094	0.004	0.024847	4.66702e-09	0.4665	TRUE	34.5156
rs113898003	ALM	susceptibility	-0.036	0.0034511	0.0021	0.014732	1.19207e-63	0.8148	TRUE	293.878
rs11421589	ALM	susceptibility	0.0119	-0.0093484	0.0019	0.012792	5.98894e-10	0.4649	TRUE	39.2271
rs11580040	ALM	susceptibility	0.0325	-0.014279	0.0035	0.020995	6.76083e-21	0.4965	TRUE	86.2245
rs11590254	ALM	susceptibility	0.0186	-0.0086394	0.002	0.012468	4.33611e-20	0.4884	TRUE	86.49
rs115912456	ALM	susceptibility	0.0577	-0.050105	0.0047	0.027889	3.69233e-34	0.07241	TRUE	150.715
rs116008080	ALM	susceptibility	-0.0415	-0.015349	0.0063	0.037069	4.05695e-11	0.6788	TRUE	43.3925
rs116052377	ALM	susceptibility	0.0225	0.024894	0.0035	0.021294	7.89042e-11	0.2424	TRUE	41.3265
rs11605297	ALM	susceptibility	0.0146	0.017195	0.0022	0.013239	8.03341e-11	0.194	TRUE	44.0413
rs116092985	ALM	susceptibility	-0.0401	-0.00053707	0.0033	0.024211	1.16788e-34	0.9823	TRUE	147.659
rs11612462	ALM	susceptibility	0.015	-0.0092329	0.0025	0.014933	2.54701e-09	0.5364	TRUE	36
rs11633371	ALM	susceptibility	0.0216	-0.010347	0.0019	0.011237	7.49376e-30	0.3571	TRUE	129.241
rs116339650	ALM	susceptibility	-0.0175	-0.017437	0.0029	0.017344	1.05201e-09	0.3147	TRUE	36.415
rs116493405	ALM	susceptibility	0.0287	-0.01989	0.0042	0.023518	9.52138e-12	0.3977	TRUE	46.6944
rs11672848	ALM	susceptibility	-0.0171	-0.020938	0.0019	0.013315	7.73393e-19	0.1158	TRUE	81
rs11684531	ALM	susceptibility	-0.0172	-0.00092807	0.0028	0.020149	4.16697e-10	0.9633	TRUE	37.7347
rs116919274	ALM	susceptibility	0.0271	0.037677	0.0046	0.027088	3.52298e-09	0.1643	TRUE	34.7075
rs117203652	ALM	susceptibility	-0.0346	-0.018901	0.0055	0.038982	4.31599e-10	0.6278	TRUE	39.5755
rs11720869	ALM	susceptibility	0.0141	-0.00042542	0.002	0.012224	2.53805e-12	0.9722	TRUE	49.7025
rs11721522	ALM	susceptibility	0.0106	-0.010451	0.0019	0.012819	4.03005e-08	0.4149	TRUE	31.1247
rs11727162	ALM	susceptibility	-0.017	0.023557	0.0019	0.011204	2.15477e-19	0.03551	TRUE	80.0554
rs117335233	ALM	susceptibility	-0.0236	0.014044	0.0042	0.029597	2.561e-08	0.6351	TRUE	31.5737
rs1177765	ALM	susceptibility	-0.0232	-0.0057826	0.0019	0.011234	1.3219e-34	0.6067	TRUE	149.097
rs117818446	ALM	susceptibility	0.0423	0.042171	0.0068	0.040096	5.28896e-10	0.2929	TRUE	38.6957
rs117972846	ALM	susceptibility	0.0335	0.0058636	0.0057	0.039497	5.47293e-09	0.882	TRUE	34.5414
rs11867855	ALM	susceptibility	-0.0132	0.00012546	0.0022	0.013126	2.93103e-09	0.9924	TRUE	36
rs1190540	ALM	susceptibility	0.0125	-0.022867	0.0021	0.012316	1.61901e-09	0.06335	TRUE	35.4308
rs1202186	ALM	susceptibility	-0.012	0.0044378	0.002	0.011873	1.65299e-09	0.7086	TRUE	36
rs12051245	ALM	susceptibility	0.0299	0.010617	0.0022	0.013246	2.56389e-40	0.4228	TRUE	184.713
rs12074850	ALM	susceptibility	0.0393	0.012933	0.0033	0.019536	2.72207e-33	0.5079	TRUE	141.826
rs12150907	ALM	susceptibility	-0.0219	0.039331	0.0024	0.015338	7.21938e-20	0.01034	TRUE	83.2656
rs12185775	ALM	susceptibility	-0.0167	0.032401	0.003	0.019585	3.661e-08	0.09805	TRUE	30.9878
rs12188208	ALM	susceptibility	-0.0195	-0.0066265	0.0022	0.014193	1.40088e-18	0.6406	TRUE	78.564
rs12340775	ALM	susceptibility	-0.0287	-0.025933	0.0043	0.028076	1.73181e-11	0.3557	TRUE	44.5479
rs12344515	ALM	susceptibility	-0.0163	0.018033	0.0022	0.013028	2.27719e-13	0.1663	TRUE	54.8946
rs12347137	ALM	susceptibility	-0.046	0.0096149	0.0024	0.013757	9.79716e-85	0.4846	TRUE	367.361
rs12351226	ALM	susceptibility	0.0218	-0.035004	0.0025	0.016489	9.13482e-18	0.03376	TRUE	76.0384
rs12461874	ALM	susceptibility	-0.0181	0.01944	0.0021	0.013094	1.26386e-17	0.1376	TRUE	74.288
rs12483401	ALM	susceptibility	-0.0387	-0.095812	0.0067	0.046109	9.22104e-09	0.03771	TRUE	33.3636
rs12512942	ALM	susceptibility	-0.0162	-0.0035111	0.002	0.012053	1.58016e-16	0.7708	TRUE	65.61
rs12517711	ALM	susceptibility	-0.0147	-0.0028704	0.0019	0.012512	2.78869e-14	0.8185	TRUE	59.8587
rs12519407	ALM	susceptibility	0.0181	-0.011236	0.0022	0.012343	3.3752e-17	0.3627	TRUE	67.688
rs12533452	ALM	susceptibility	0.0237	-0.0056857	0.0026	0.01526	1.31401e-19	0.7095	TRUE	83.0902
rs12541381	ALM	susceptibility	-0.0319	0.0019544	0.0022	0.013745	2.80931e-49	0.8869	TRUE	210.25
rs12563442	ALM	susceptibility	0.0122	0.012275	0.0021	0.013008	9.93299e-09	0.3453	TRUE	33.7506
rs1260326	ALM	susceptibility	0.0323	-0.0065908	0.0019	0.011362	6.15886e-64	0.5619	TRUE	289
rs12616192	ALM	susceptibility	-0.0261	0.038788	0.0038	0.022847	6.82967e-12	0.08957	TRUE	47.1752
rs12655296	ALM	susceptibility	-0.011	-0.011826	0.002	0.011984	1.62002e-08	0.3237	TRUE	30.25
rs12702693	ALM	susceptibility	0.0173	0.026083	0.0019	0.011187	6.56145e-20	0.01973	TRUE	82.9058
rs12724708	ALM	susceptibility	0.0243	0.012268	0.002	0.011855	1.65615e-35	0.3007	TRUE	147.623
rs12773500	ALM	susceptibility	0.0171	-0.0015331	0.0028	0.014828	5.05406e-10	0.9177	TRUE	37.2972
rs12831751	ALM	susceptibility	0.0172	-0.0052618	0.0021	0.012732	1.57398e-16	0.6794	TRUE	67.0839
rs1290786	ALM	susceptibility	-0.0143	-0.013943	0.0019	0.01129	7.14167e-14	0.2169	TRUE	56.6454
rs12909863	ALM	susceptibility	0.0189	-0.00032698	0.0022	0.013337	6.04644e-18	0.9804	TRUE	73.8037
rs1291114	ALM	susceptibility	0.0173	-0.0015155	0.0031	0.018819	1.94599e-08	0.9358	TRUE	31.1436
rs12943867	ALM	susceptibility	0.0184	-0.03468	0.002	0.013015	7.56833e-20	0.007705	TRUE	84.64
rs12997625	ALM	susceptibility	-0.017	-0.018046	0.0019	0.011141	1.50107e-19	0.1053	TRUE	80.0554
rs13037813	ALM	susceptibility	0.0292	0.0034665	0.0022	0.014912	1.71199e-39	0.8162	TRUE	176.165
rs13109280	ALM	susceptibility	0.0131	0.016645	0.002	0.012914	9.14534e-11	0.1974	TRUE	42.9025
rs13127468	ALM	susceptibility	-0.0123	0.003465	0.0019	0.011734	9.85825e-11	0.7678	TRUE	41.9086
rs13170063	ALM	susceptibility	-0.0152	-0.0019918	0.0019	0.014749	4.10771e-15	0.8926	TRUE	64
rs1319012	ALM	susceptibility	-0.052	0.0089553	0.0037	0.021613	3.29534e-45	0.6786	TRUE	197.516
rs1324538	ALM	susceptibility	0.0237	0.0091133	0.0019	0.013096	1.73301e-34	0.4865	TRUE	155.593
rs1325596	ALM	susceptibility	0.0287	-0.0068521	0.0019	0.011262	2.77077e-52	0.5429	TRUE	228.169
rs1330826	ALM	susceptibility	0.0162	0.0060441	0.0023	0.01466	1.03896e-12	0.6801	TRUE	49.6106
rs13316	ALM	susceptibility	0.0115	0.024392	0.0019	0.012302	3.65502e-09	0.0474	TRUE	36.6343
rs13391980	ALM	susceptibility	-0.0225	0.00041052	0.0029	0.017203	7.59801e-15	0.981	TRUE	60.1962
rs1341215	ALM	susceptibility	0.0229	-0.012635	0.0027	0.01612	6.3183e-17	0.4331	TRUE	71.9355
rs1405227	ALM	susceptibility	0.0129	-0.030772	0.002	0.012597	1.573e-10	0.01457	TRUE	41.6025
rs140657345	ALM	susceptibility	-0.02	0.0099564	0.0022	0.015345	5.5335e-20	0.5164	TRUE	82.6446
rs143076454	ALM	susceptibility	-0.0499	0.0064386	0.007	0.046036	1.05512e-12	0.8888	TRUE	50.8165
rs143384	ALM	susceptibility	0.0725	-0.013269	0.0019	0.011657	1e-200	0.255	TRUE	1456.02
rs143554698	ALM	susceptibility	-0.0257	-0.020245	0.0027	0.018934	3.39391e-21	0.285	TRUE	90.6022
rs144109601	ALM	susceptibility	-0.0278	0.0020762	0.0048	0.027617	5.15003e-09	0.9401	TRUE	33.5434
rs1443536	ALM	susceptibility	0.0218	0.002269	0.0021	0.012253	1.91205e-26	0.8531	TRUE	107.764
rs1444628	ALM	susceptibility	0.024	-0.0094686	0.002	0.012523	6.84542e-32	0.4496	TRUE	144
rs144627572	ALM	susceptibility	0.0439	-0.009787	0.0053	0.032237	1.30197e-16	0.7614	TRUE	68.6084
rs147110934	ALM	susceptibility	-0.0722	0.024201	0.0062	0.039476	9.38858e-32	0.5398	TRUE	135.61
rs147233090	ALM	susceptibility	-0.0446	0.061182	0.0061	0.03391	3.95367e-13	0.07119	TRUE	53.4577
rs1472852	ALM	susceptibility	-0.0638	-0.015463	0.0026	0.015856	8.22243e-135	0.3295	TRUE	602.136
rs1478575	ALM	susceptibility	0.0312	-0.015464	0.002	0.011817	5.20236e-54	0.1907	TRUE	243.36
rs148617731	ALM	susceptibility	0.041	-0.013356	0.0043	0.032796	5.91562e-22	0.6838	TRUE	90.914
rs14976	ALM	susceptibility	0.0144	-0.025038	0.002	0.013157	1.42692e-12	0.05704	TRUE	51.84
rs1514134	ALM	susceptibility	-0.0114	-0.010858	0.0019	0.012313	3.57396e-09	0.3779	TRUE	36
rs1556659	ALM	susceptibility	0.0163	0.02506	0.002	0.012717	7.18952e-17	0.04876	TRUE	66.4225
rs1584011	ALM	susceptibility	0.0159	0.0079587	0.002	0.0125	9.77687e-16	0.5243	TRUE	63.2025
rs165849	ALM	susceptibility	0.0157	0.016925	0.0021	0.014602	4.56983e-14	0.2464	TRUE	55.8934
rs16989695	ALM	susceptibility	-0.0139	0.013866	0.0019	0.012412	1.93019e-13	0.264	TRUE	53.5208
rs17197114	ALM	susceptibility	0.0177	-0.009313	0.0025	0.016366	1.54383e-12	0.5693	TRUE	50.1264
rs17278379	ALM	susceptibility	0.0226	-0.0011354	0.0029	0.018215	2.39773e-15	0.9503	TRUE	60.7325
rs1730028	ALM	susceptibility	0.0131	0.0009554	0.0019	0.011751	7.38584e-12	0.9352	TRUE	47.5374
rs173135	ALM	susceptibility	-0.0341	0.027303	0.003	0.018523	3.24564e-30	0.1405	TRUE	129.201
rs17400325	ALM	susceptibility	0.0345	-0.0342	0.0047	0.029512	2.10087e-13	0.2465	TRUE	53.8818
rs17478946	ALM	susceptibility	-0.0192	-0.0055446	0.0021	0.013003	9.98389e-21	0.6698	TRUE	83.5918
rs17681189	ALM	susceptibility	-0.0131	-0.0098543	0.0019	0.011753	5.81969e-12	0.4018	TRUE	47.5374
rs17718736	ALM	susceptibility	0.0115	-0.0010226	0.002	0.012506	1.39399e-08	0.9348	TRUE	33.0625
rs17773965	ALM	susceptibility	-0.0163	0.0031936	0.0027	0.016585	1.50699e-09	0.8473	TRUE	36.4458
rs1797070	ALM	susceptibility	0.0219	0.0093744	0.0021	0.013771	4.93287e-25	0.496	TRUE	108.755
rs1823217	ALM	susceptibility	-0.0181	-0.032284	0.002	0.012723	4.05602e-20	0.01117	TRUE	81.9025
rs182798714	ALM	susceptibility	0.0376	0.089459	0.0062	0.047489	1.45101e-09	0.05959	TRUE	36.7784
rs1880318	ALM	susceptibility	0.0147	-0.0026317	0.0024	0.015494	6.85899e-10	0.8651	TRUE	37.5156
rs1933081	ALM	susceptibility	0.0267	-0.014172	0.0034	0.020553	5.32844e-15	0.4905	TRUE	61.6687
rs2025808	ALM	susceptibility	0.0122	0.0012455	0.0022	0.012707	1.71601e-08	0.9219	TRUE	30.7521
rs2070598	ALM	susceptibility	0.0204	0.010489	0.0019	0.011187	6.35624e-27	0.3485	TRUE	115.28
rs2071450	ALM	susceptibility	-0.0174	-0.012926	0.002	0.012048	8.84708e-19	0.2833	TRUE	75.69
rs2089111	ALM	susceptibility	-0.0172	-0.011521	0.0022	0.013736	1.72584e-15	0.4016	TRUE	61.124
rs2101017	ALM	susceptibility	-0.0223	0.015511	0.0028	0.015898	1.44411e-15	0.3292	TRUE	63.4298
rs212526	ALM	susceptibility	0.0214	-0.0063078	0.0019	0.011336	3.84326e-29	0.5779	TRUE	126.859
rs2140619	ALM	susceptibility	0.0113	-0.023813	0.0019	0.0117	5.17798e-09	0.04181	TRUE	35.3712
rs2142331	ALM	susceptibility	-0.0165	-0.0045432	0.0019	0.011589	1.37784e-17	0.695	TRUE	75.4155
rs2142644	ALM	susceptibility	-0.0181	0.018796	0.002	0.016259	3.37287e-19	0.2477	TRUE	81.9025
rs2181834	ALM	susceptibility	0.0254	0.0064795	0.0019	0.01121	7.69485e-41	0.5633	TRUE	178.715
rs2188805	ALM	susceptibility	0.0114	-0.0085465	0.002	0.013298	2.003e-08	0.5204	TRUE	32.49
rs2209098	ALM	susceptibility	0.024	-0.0075686	0.002	0.012515	1.72783e-32	0.5453	TRUE	144
rs2212926	ALM	susceptibility	-0.022	0.015666	0.0023	0.014867	7.74819e-21	0.292	TRUE	91.4934
rs2230033	ALM	susceptibility	-0.0265	-0.015243	0.0019	0.011179	3.48819e-43	0.1727	TRUE	194.529
rs2236406	ALM	susceptibility	0.0394	0.0067534	0.002	0.012051	1.25806e-87	0.5752	TRUE	388.09
rs2237485	ALM	susceptibility	0.0191	-0.027568	0.0023	0.013523	3.73422e-17	0.04149	TRUE	68.9622
rs2268718	ALM	susceptibility	0.0141	-0.01429	0.0021	0.013306	3.23594e-11	0.2829	TRUE	45.0816
rs2270894	ALM	susceptibility	-0.0332	-0.0064751	0.0024	0.015257	1.25401e-42	0.6713	TRUE	191.361
rs2283200	ALM	susceptibility	-0.0281	0.028436	0.0042	0.024259	1.48115e-11	0.2411	TRUE	44.7625
rs2289629	ALM	susceptibility	-0.0148	-0.0063491	0.002	0.011713	8.02047e-14	0.5878	TRUE	54.76
rs2303423	ALM	susceptibility	0.0168	-0.02424	0.003	0.018046	2.64399e-08	0.1792	TRUE	31.36
rs2305141	ALM	susceptibility	0.0183	-0.016264	0.0019	0.012356	1.07498e-21	0.1881	TRUE	92.7673
rs2324154	ALM	susceptibility	0.015	0.0074309	0.0019	0.011125	1.91602e-15	0.5042	TRUE	62.3269
rs234640	ALM	susceptibility	-0.0131	-0.016243	0.0019	0.012273	3.86812e-12	0.1857	TRUE	47.5374
rs2347603	ALM	susceptibility	-0.0181	-0.00030905	0.0022	0.01319	5.64547e-17	0.9813	TRUE	67.688
rs2347808	ALM	susceptibility	-0.0125	0.00036819	0.0019	0.012203	5.78762e-11	0.9759	TRUE	43.2825
rs2390669	ALM	susceptibility	0.0174	-0.0094585	0.0028	0.017708	6.996e-10	0.5933	TRUE	38.6173
rs244711	ALM	susceptibility	0.0279	0.025779	0.0022	0.013888	1.54383e-37	0.06344	TRUE	160.829
rs2490302	ALM	susceptibility	0.0221	0.0040196	0.0034	0.024862	6.23735e-11	0.8716	TRUE	42.25
rs249677	ALM	susceptibility	-0.0109	0.0048741	0.002	0.01167	2.40298e-08	0.6762	TRUE	29.7025
rs2569888	ALM	susceptibility	0.0133	0.01516	0.0022	0.013455	2.29298e-09	0.2599	TRUE	36.5475
rs2578565	ALM	susceptibility	-0.0141	-0.00011948	0.002	0.01181	1.37404e-12	0.9919	TRUE	49.7025
rs2592208	ALM	susceptibility	-0.0124	-0.011261	0.0019	0.01111	5.51696e-11	0.3108	TRUE	42.5928
rs2648725	ALM	susceptibility	0.0165	0.0089827	0.0023	0.015706	8.20352e-13	0.5674	TRUE	51.465
rs2663126	ALM	susceptibility	-0.0139	-0.0020586	0.0021	0.012803	1.35613e-11	0.8723	TRUE	43.8118
rs2676298	ALM	susceptibility	-0.0269	-2.2003e-05	0.0027	0.017508	2.38506e-23	0.999	TRUE	99.2606
rs2717008	ALM	susceptibility	-0.0127	-0.0054802	0.0019	0.011407	4.9877e-11	0.6309	TRUE	44.6787
rs2748501	ALM	susceptibility	-0.0195	-0.0065305	0.0019	0.011636	1.31099e-24	0.5746	TRUE	105.332
rs2754255	ALM	susceptibility	-0.0153	-0.00067136	0.0023	0.013429	1.04689e-11	0.9601	TRUE	44.2514
rs2763263	ALM	susceptibility	-0.017	-0.007704	0.0022	0.014206	1.37088e-14	0.5876	TRUE	59.7107
rs2764264	ALM	susceptibility	0.0203	0.0064257	0.0021	0.012813	5.07341e-23	0.616	TRUE	93.4444
rs2788213	ALM	susceptibility	0.0123	-0.0022144	0.0021	0.012451	3.79603e-09	0.8588	TRUE	34.3061
rs2789365	ALM	susceptibility	-0.0145	0.0054346	0.0019	0.011198	1.14209e-14	0.6274	TRUE	58.241
rs2807339	ALM	susceptibility	0.0162	0.012989	0.0022	0.012761	1.23994e-13	0.3088	TRUE	54.2231
rs28379706	ALM	susceptibility	0.0114	-0.014002	0.002	0.011368	4.49004e-09	0.2181	TRUE	32.49
rs28485212	ALM	susceptibility	-0.0188	4.6831e-05	0.0027	0.01651	1.24194e-12	0.9977	TRUE	48.4829
rs28529055	ALM	susceptibility	-0.0147	-0.015285	0.0019	0.015292	1.87888e-14	0.3175	TRUE	59.8587
rs28529426	ALM	susceptibility	-0.0168	-0.015178	0.0026	0.016762	5.82371e-11	0.3652	TRUE	41.7515
rs28592876	ALM	susceptibility	0.03	0.0079667	0.0023	0.013642	9.08657e-38	0.5592	TRUE	170.132
rs28678024	ALM	susceptibility	-0.0119	-0.018961	0.0021	0.013035	1.89898e-08	0.1458	TRUE	32.1111
rs2871865	ALM	susceptibility	-0.0493	-0.0069292	0.003	0.017971	3.40408e-62	0.6998	TRUE	270.054
rs2871960	ALM	susceptibility	0.0469	0.021492	0.0019	0.011717	2.1677e-135	0.06663	TRUE	609.31
rs2885697	ALM	susceptibility	-0.0323	-0.015654	0.002	0.011851	9.20662e-60	0.1865	TRUE	260.822
rs291979	ALM	susceptibility	0.0242	0.011776	0.0023	0.013495	6.75616e-27	0.3829	TRUE	110.707
rs2923411	ALM	susceptibility	0.0127	0.0059678	0.0019	0.011393	4.7698e-11	0.6004	TRUE	44.6787
rs2925155	ALM	susceptibility	-0.015	-0.0058253	0.0022	0.013916	5.46638e-12	0.6755	TRUE	46.4876
rs2971857	ALM	susceptibility	-0.0119	-0.0061319	0.0019	0.011785	3.69999e-10	0.6028	TRUE	39.2271
rs2978362	ALM	susceptibility	0.0106	0.007757	0.0019	0.012162	2.848e-08	0.5236	TRUE	31.1247
rs3033487	ALM	susceptibility	0.0153	-0.0026063	0.0024	0.018898	1.93402e-10	0.8903	TRUE	40.6406
rs3063063	ALM	susceptibility	-0.0182	-0.011662	0.002	0.014546	2.56685e-19	0.4227	TRUE	82.81
rs3103223	ALM	susceptibility	0.0126	-0.012743	0.0022	0.013724	6.01797e-09	0.3532	TRUE	32.8017
rs3116194	ALM	susceptibility	-0.0295	-0.0043932	0.0032	0.018881	8.29469e-21	0.816	TRUE	84.9854
rs3116602	ALM	susceptibility	-0.0612	-0.0047305	0.0023	0.013527	9.52796e-155	0.7266	TRUE	708.023
rs31196	ALM	susceptibility	-0.0107	-0.015992	0.0019	0.011246	2.071e-08	0.155	TRUE	31.7147
rs331917	ALM	susceptibility	-0.0127	0.0078538	0.0019	0.011758	3.5416e-11	0.5042	TRUE	44.6787
rs332116	ALM	susceptibility	-0.0206	-0.0019883	0.0021	0.014723	2.88602e-22	0.8926	TRUE	96.2268
rs336630	ALM	susceptibility	-0.0106	0.0023964	0.0019	0.012323	2.89701e-08	0.8458	TRUE	31.1247
rs33973388	ALM	susceptibility	0.0249	-0.023941	0.0019	0.011351	1.44611e-38	0.03493	TRUE	171.748
rs33986149	ALM	susceptibility	-0.0154	-0.0047949	0.0019	0.013211	2.22998e-15	0.7166	TRUE	65.6953
rs34312629	ALM	susceptibility	-0.017	0.0095354	0.0021	0.013759	2.12324e-15	0.4883	TRUE	65.5329
rs34338597	ALM	susceptibility	-0.0112	0.010275	0.0019	0.011409	7.88007e-09	0.3678	TRUE	34.7479
rs34345560	ALM	susceptibility	0.0219	-0.024881	0.0024	0.01514	7.09741e-20	0.1003	TRUE	83.2656
rs34517439	ALM	susceptibility	0.0421	-0.0094268	0.0029	0.01992	5.8023e-48	0.6361	TRUE	210.75
rs34522021	ALM	susceptibility	0.0126	0.002171	0.0019	0.011219	3.37598e-11	0.8466	TRUE	43.9778
rs34776209	ALM	susceptibility	-0.0317	-0.0090557	0.0022	0.015002	1.77787e-47	0.5461	TRUE	207.622
rs34879158	ALM	susceptibility	-0.0363	0.015264	0.0022	0.013022	1.54917e-63	0.2412	TRUE	272.25
rs350832	ALM	susceptibility	-0.0165	-0.0070843	0.0023	0.01494	3.44112e-13	0.6354	TRUE	51.465
rs35086476	ALM	susceptibility	0.0109	-0.00084335	0.0019	0.014698	8.42694e-09	0.9542	TRUE	32.9114
rs35166681	ALM	susceptibility	0.0214	0.010047	0.0026	0.017153	1.54989e-16	0.558	TRUE	67.7456
rs35230100	ALM	susceptibility	-0.0262	0.022691	0.002	0.013841	4.4157e-40	0.1011	TRUE	171.61
rs35288270	ALM	susceptibility	-0.0328	-0.031591	0.0028	0.017815	3.43479e-32	0.07619	TRUE	137.224
rs35631698	ALM	susceptibility	0.0145	-0.0045474	0.002	0.013061	2.59119e-13	0.7277	TRUE	52.5625
rs35732917	ALM	susceptibility	0.0204	-0.013544	0.0021	0.013056	2.08018e-22	0.2996	TRUE	94.3673
rs35756741	ALM	susceptibility	-0.0378	0.0090878	0.0033	0.019008	5.80096e-31	0.6326	TRUE	131.207
rs35811052	ALM	susceptibility	-0.0148	-0.020492	0.0022	0.013459	8.84097e-12	0.1279	TRUE	45.2562
rs35963161	ALM	susceptibility	-0.0157	0.011689	0.0019	0.012637	7.45762e-16	0.355	TRUE	68.2798
rs36000545	ALM	susceptibility	-0.022	-0.0075224	0.002	0.01262	2.558e-29	0.5511	TRUE	121
rs36048468	ALM	susceptibility	0.0254	-0.0074632	0.0023	0.014073	9.33899e-28	0.5959	TRUE	121.958
rs36052389	ALM	susceptibility	0.0132	-0.0061463	0.0019	0.013635	5.26744e-12	0.6521	TRUE	48.2659
rs36226649	ALM	susceptibility	0.0485	-0.056757	0.0038	0.023304	3.05281e-37	0.01487	TRUE	162.898
rs3764002	ALM	susceptibility	0.028	-0.020729	0.0021	0.01267	4.47095e-39	0.1018	TRUE	177.778
rs3768495	ALM	susceptibility	-0.0178	-0.0066136	0.0021	0.012718	1.06611e-17	0.603	TRUE	71.8458
rs3769598	ALM	susceptibility	0.0171	0.024513	0.0027	0.01614	1.322e-10	0.1288	TRUE	40.1111
rs3782232	ALM	susceptibility	-0.0339	-0.025688	0.0037	0.022804	2.40602e-20	0.26	TRUE	83.9452
rs3792819	ALM	susceptibility	0.021	-0.0017184	0.0034	0.019643	4.42201e-10	0.9303	TRUE	38.1488
rs3818416	ALM	susceptibility	0.0279	-0.0049602	0.0022	0.013165	2.00817e-35	0.7063	TRUE	160.829
rs3828729	ALM	susceptibility	-0.016	0.010827	0.002	0.012515	4.66874e-15	0.387	TRUE	64
rs395980	ALM	susceptibility	-0.0184	-0.022986	0.0021	0.013068	1.02094e-17	0.07859	TRUE	76.771
rs40270	ALM	susceptibility	0.0151	0.0071701	0.0022	0.013403	1.89802e-11	0.5927	TRUE	47.1095
rs4073154	ALM	susceptibility	0.0274	0.010964	0.0023	0.014385	1.92486e-33	0.446	TRUE	141.921
rs4076108	ALM	susceptibility	0.0174	-0.0067001	0.0022	0.013674	2.29721e-15	0.6241	TRUE	62.5537
rs4077103	ALM	susceptibility	-0.0143	-0.027081	0.0026	0.015298	4.17503e-08	0.07668	TRUE	30.25
rs41311445	ALM	susceptibility	-0.0328	0.013177	0.0032	0.018154	4.72825e-24	0.4679	TRUE	105.062
rs42039	ALM	susceptibility	0.0481	0.0083901	0.0022	0.012863	3.53183e-106	0.5142	TRUE	478.019
rs4244809	ALM	susceptibility	-0.0262	0.010458	0.0023	0.014271	5.55392e-29	0.4637	TRUE	129.762
rs4252548	ALM	susceptibility	-0.0753	0.0019834	0.0065	0.034095	2.95597e-31	0.9536	TRUE	134.203
rs4274112	ALM	susceptibility	-0.0217	-0.018684	0.002	0.012604	2.47116e-28	0.1383	TRUE	117.722
rs4282339	ALM	susceptibility	-0.0311	0.011393	0.0023	0.013819	6.16453e-41	0.4097	TRUE	182.837
rs4287835	ALM	susceptibility	0.0147	-0.0088478	0.0019	0.01119	9.94489e-15	0.4291	TRUE	59.8587
rs4360494	ALM	susceptibility	-0.0198	-0.01114	0.0019	0.011711	7.88315e-26	0.3415	FALSE	108.598
rs4383083	ALM	susceptibility	0.0111	0.0086462	0.002	0.013021	2.90898e-08	0.5067	TRUE	30.8025
rs45474992	ALM	susceptibility	-0.0617	-0.095597	0.0051	0.035323	2.16721e-33	0.006803	TRUE	146.363
rs45528934	ALM	susceptibility	0.0262	0.0095442	0.0026	0.016672	1.96517e-24	0.567	TRUE	101.544
rs4602848	ALM	susceptibility	0.016	-0.021014	0.002	0.011883	3.14485e-15	0.077	TRUE	64
rs4622329	ALM	susceptibility	0.0149	-0.010306	0.002	0.011963	8.61986e-14	0.389	TRUE	55.5025
rs4640244	ALM	susceptibility	-0.02	0.00026068	0.0019	0.011533	3.80978e-25	0.982	TRUE	110.803
rs4644481	ALM	susceptibility	-0.0112	-0.029803	0.0019	0.01221	3.54201e-09	0.01465	TRUE	34.7479
rs4655345	ALM	susceptibility	-0.0246	0.010576	0.0019	0.011582	5.81032e-38	0.3612	TRUE	167.634
rs4682483	ALM	susceptibility	-0.0165	0.012542	0.0026	0.014819	2.651e-10	0.3973	TRUE	40.2737
rs4683435	ALM	susceptibility	0.0144	-0.02397	0.0022	0.013617	1.60498e-10	0.07836	TRUE	42.843
rs4735761	ALM	susceptibility	0.0331	0.0060895	0.0021	0.012468	3.66185e-56	0.6253	TRUE	248.438
rs4748008	ALM	susceptibility	-0.0125	0.013242	0.0019	0.011741	8.94953e-11	0.2594	TRUE	43.2825
rs4752689	ALM	susceptibility	0.0205	-9.3591e-05	0.0019	0.01269	1.36301e-26	0.9941	TRUE	116.413
rs4752829	ALM	susceptibility	0.0262	-0.0051226	0.0021	0.012461	5.90201e-36	0.681	TRUE	155.655
rs4788218	ALM	susceptibility	0.0275	0.0083922	0.0019	0.011664	5.52459e-46	0.4718	TRUE	209.488
rs4807472	ALM	susceptibility	-0.0158	-0.0049645	0.002	0.013026	8.18276e-15	0.7031	TRUE	62.41
rs4818280	ALM	susceptibility	-0.0124	0.0090761	0.002	0.012342	2.84302e-10	0.4621	TRUE	38.44
rs4847378	ALM	susceptibility	0.0136	0.017369	0.0019	0.011586	1.64286e-12	0.1338	TRUE	51.2355
rs4852257	ALM	susceptibility	-0.0231	0.013102	0.0019	0.012175	6.21155e-34	0.2819	TRUE	147.814
rs4870941	ALM	susceptibility	-0.0297	-0.024864	0.0023	0.014065	1.09194e-39	0.0771	TRUE	166.747
rs4932439	ALM	susceptibility	-0.0151	-0.0046499	0.0025	0.014356	1.43301e-09	0.746	TRUE	36.4816
rs4940874	ALM	susceptibility	0.0148	-0.0046229	0.0024	0.014387	1.244e-09	0.748	TRUE	38.0278
rs496783	ALM	susceptibility	-0.0124	0.0078134	0.0019	0.012218	8.12643e-11	0.5225	TRUE	42.5928
rs4976262	ALM	susceptibility	-0.0245	-0.0025918	0.002	0.01231	4.3722e-33	0.8332	TRUE	150.062
rs4985445	ALM	susceptibility	-0.0175	0.01743	0.0019	0.011255	3.29534e-20	0.1215	TRUE	84.8338
rs532499	ALM	susceptibility	-0.0127	0.0011614	0.0022	0.013817	4.90004e-09	0.933	TRUE	33.3244
rs543650	ALM	susceptibility	0.025	-0.016583	0.002	0.012444	1.49314e-37	0.1827	TRUE	156.25
rs545104	ALM	susceptibility	0.0127	-0.00089534	0.002	0.013106	8.08351e-11	0.9455	TRUE	40.3225
rs55758152	ALM	susceptibility	0.0145	0.0060463	0.002	0.01331	1.05293e-12	0.6496	TRUE	52.5625
rs55852614	ALM	susceptibility	-0.0393	0.020087	0.0022	0.013313	3.287e-73	0.1313	TRUE	319.11
rs55872725	ALM	susceptibility	0.0222	0.011468	0.0019	0.011259	1.46285e-30	0.3084	TRUE	136.521
rs56112295	ALM	susceptibility	0.0154	-0.03476	0.0024	0.016088	1.118e-10	0.03072	TRUE	41.1736
rs56207600	ALM	susceptibility	0.0192	-0.038517	0.003	0.018526	2.50098e-10	0.03761	TRUE	40.96
rs568267	ALM	susceptibility	0.0122	-0.014384	0.0022	0.013818	2.22602e-08	0.2979	TRUE	30.7521
rs57059662	ALM	susceptibility	0.0118	0.025129	0.002	0.012858	5.63106e-09	0.05066	TRUE	34.81
rs57513571	ALM	susceptibility	-0.0191	-0.010426	0.0024	0.014099	7.02102e-16	0.4596	TRUE	63.3351
rs5753518	ALM	susceptibility	0.0242	0.016051	0.0033	0.018068	5.03849e-13	0.3743	TRUE	53.7778
rs57791149	ALM	susceptibility	-0.0173	-0.016099	0.0019	0.013922	3.26137e-19	0.2475	TRUE	82.9058
rs591668	ALM	susceptibility	-0.0174	-0.0016595	0.0019	0.011895	1.99618e-19	0.889	TRUE	83.867
rs599004	ALM	susceptibility	-0.0157	-0.0010224	0.0021	0.012512	6.5283e-14	0.9349	TRUE	55.8934
rs59950280	ALM	susceptibility	-0.0254	-0.028122	0.002	0.012445	7.31981e-36	0.02383	TRUE	161.29
rs59985551	ALM	susceptibility	-0.0313	0.0062919	0.0022	0.013023	2.43388e-44	0.629	TRUE	202.415
rs6028716	ALM	susceptibility	-0.021	-0.019962	0.0022	0.013527	4.58247e-22	0.14	TRUE	91.1157
rs60408354	ALM	susceptibility	0.0259	0.027704	0.0036	0.022329	1.15213e-12	0.2147	TRUE	51.76
rs604723	ALM	susceptibility	-0.0166	-0.020741	0.0021	0.013501	8.16018e-15	0.1245	TRUE	62.4853
rs6054491	ALM	susceptibility	-0.0142	-0.0097573	0.0022	0.014286	2.15199e-10	0.4946	TRUE	41.6612
rs60804050	ALM	susceptibility	-0.0217	-0.0065474	0.0021	0.012782	5.01303e-24	0.6085	TRUE	106.778
rs6082354	ALM	susceptibility	-0.024	0.012749	0.002	0.013386	1.18987e-32	0.3409	TRUE	144
rs61397287	ALM	susceptibility	0.0235	0.037749	0.0036	0.027952	4.45349e-11	0.1769	TRUE	42.6119
rs6142059	ALM	susceptibility	0.0116	-0.00061778	0.0019	0.011595	1.19001e-09	0.9575	TRUE	37.2742
rs61528919	ALM	susceptibility	0.014	0.0039608	0.002	0.015649	3.32889e-12	0.8002	TRUE	49
rs61729527	ALM	susceptibility	-0.0346	-0.0062473	0.0043	0.024224	4.85848e-16	0.7965	TRUE	64.7463
rs61732778	ALM	susceptibility	0.023	-0.015827	0.0037	0.020377	3.13199e-10	0.4373	TRUE	38.6413
rs61827272	ALM	susceptibility	0.0144	0.00042088	0.0021	0.014125	7.89042e-12	0.9762	TRUE	47.0204
rs61919240	ALM	susceptibility	0.0137	0.0031228	0.002	0.012745	9.77012e-12	0.8064	TRUE	46.9225
rs61944841	ALM	susceptibility	0.0253	-0.0030174	0.002	0.014305	3.54079e-37	0.8329	TRUE	160.023
rs62033029	ALM	susceptibility	-0.0141	-0.01357	0.0023	0.013989	1.726e-09	0.332	TRUE	37.5822
rs62106258	ALM	susceptibility	-0.0504	0.064665	0.0044	0.026852	6.44763e-31	0.01603	TRUE	131.207
rs62143873	ALM	susceptibility	-0.0115	-0.0070715	0.0019	0.012291	1.193e-09	0.565	TRUE	36.6343
rs62466110	ALM	susceptibility	-0.0371	-0.008629	0.0041	0.025166	5.74116e-20	0.7317	TRUE	81.8804
rs62501195	ALM	susceptibility	-0.0198	-0.008136	0.0025	0.016088	8.11335e-15	0.613	TRUE	62.7264
rs62515437	ALM	susceptibility	0.0369	0.0082323	0.0023	0.013159	8.7882e-60	0.5316	TRUE	257.393
rs62621812	ALM	susceptibility	0.0743	0.050546	0.0069	0.034543	3.16301e-27	0.1434	TRUE	115.952
rs6470771	ALM	susceptibility	-0.0268	-0.011019	0.0025	0.015292	1.5449e-26	0.4712	TRUE	114.918
rs6543146	ALM	susceptibility	0.0154	-0.0032972	0.0019	0.012351	4.18697e-16	0.7895	TRUE	65.6953
rs655113	ALM	susceptibility	0.0188	-0.0035856	0.0021	0.012244	7.41822e-20	0.7696	TRUE	80.1451
rs6570509	ALM	susceptibility	-0.0244	0.0002909	0.0021	0.012077	1.2659e-31	0.9808	TRUE	135.002
rs6582398	ALM	susceptibility	0.014	0.02046	0.002	0.012128	1.13501e-12	0.0916	TRUE	49
rs6593210	ALM	susceptibility	0.0146	0.00768	0.0024	0.014098	4.88203e-10	0.5859	TRUE	37.0069
rs6675858	ALM	susceptibility	-0.0137	-0.020456	0.0023	0.013398	2.40398e-09	0.1268	TRUE	35.4802
rs6693481	ALM	susceptibility	-0.0143	0.0013578	0.002	0.012505	2.208e-12	0.9135	TRUE	51.1225
rs670318	ALM	susceptibility	0.0413	-0.0030656	0.0044	0.030001	2.52e-21	0.9186	TRUE	88.1038
rs6738207	ALM	susceptibility	0.0127	-0.0068759	0.0019	0.011818	4.14477e-11	0.5607	TRUE	44.6787
rs6739278	ALM	susceptibility	-0.021	0.0036614	0.0024	0.01428	1.27292e-18	0.7976	TRUE	76.5625
rs67527161	ALM	susceptibility	-0.0182	-0.012517	0.0023	0.014265	5.79029e-15	0.3802	TRUE	62.6163
rs67551338	ALM	susceptibility	0.0576	0.0038651	0.004	0.023961	1.044e-47	0.8719	TRUE	207.36
rs6762851	ALM	susceptibility	-0.0218	0.00011682	0.002	0.011493	1.49692e-28	0.9919	TRUE	118.81
rs67716382	ALM	susceptibility	0.0226	0.017038	0.0023	0.014176	1.65082e-23	0.2294	TRUE	96.552
rs68049170	ALM	susceptibility	-0.0259	0.0014469	0.0021	0.012973	2.6903e-34	0.9112	TRUE	152.111
rs680882	ALM	susceptibility	0.0133	-0.0027835	0.0022	0.013081	1.98399e-09	0.8315	TRUE	36.5475
rs6821305	ALM	susceptibility	0.0204	0.0087597	0.0019	0.012996	3.1463e-26	0.5003	TRUE	115.28
rs684905	ALM	susceptibility	-0.0118	-0.0025998	0.0019	0.013542	7.10003e-10	0.8478	TRUE	38.5706
rs6849302	ALM	susceptibility	0.0155	-0.0055499	0.0024	0.013901	7.10722e-11	0.6897	TRUE	41.7101
rs6874142	ALM	susceptibility	0.0288	0.017644	0.0031	0.019906	5.14517e-20	0.3754	TRUE	86.3101
rs6931421	ALM	susceptibility	-0.0279	0.0026115	0.002	0.01226	2.30515e-43	0.8313	TRUE	194.602
rs6977416	ALM	susceptibility	0.0457	-0.0013214	0.002	0.012119	1.42889e-113	0.9132	TRUE	522.122
rs700677	ALM	susceptibility	0.0173	0.0040022	0.002	0.012552	1.13006e-18	0.7498	TRUE	74.8225
rs7014590	ALM	susceptibility	-0.0228	-0.015451	0.0022	0.012947	4.47713e-26	0.2327	TRUE	107.405
rs702886	ALM	susceptibility	0.012	0.029022	0.002	0.011642	1.11199e-09	0.01267	TRUE	36
rs704660	ALM	susceptibility	0.0153	-0.0060697	0.0019	0.011318	2.27719e-15	0.5918	TRUE	64.8449
rs7095472	ALM	susceptibility	0.0267	0.026821	0.0019	0.011541	7.65597e-45	0.02013	TRUE	197.476
rs7107356	ALM	susceptibility	0.0133	0.016019	0.0019	0.011121	1.85994e-12	0.1498	TRUE	49
rs7129320	ALM	susceptibility	-0.0389	-0.0055698	0.0025	0.015883	7.28954e-53	0.7258	TRUE	242.114
rs713467	ALM	susceptibility	0.0146	-0.0093565	0.0019	0.011663	3.09386e-14	0.4224	TRUE	59.0471
rs7137546	ALM	susceptibility	0.0142	0.028495	0.0019	0.011249	9.70733e-14	0.01131	FALSE	55.856
rs71414738	ALM	susceptibility	0.015	-0.024612	0.0025	0.015176	1.00201e-09	0.1049	TRUE	36
rs7144307	ALM	susceptibility	-0.0122	0.0015823	0.002	0.012401	6.09705e-10	0.8985	TRUE	37.21
rs7185244	ALM	susceptibility	-0.0148	-0.013992	0.0023	0.014311	1.39601e-10	0.3282	TRUE	41.4064
rs718603	ALM	susceptibility	0.0131	0.0039686	0.0021	0.013145	6.67898e-10	0.7627	TRUE	38.9138
rs7220127	ALM	susceptibility	-0.0105	0.0060962	0.0019	0.012216	4.60299e-08	0.6178	TRUE	30.5402
rs7228151	ALM	susceptibility	-0.0185	0.0028692	0.0023	0.013324	3.18933e-15	0.8295	TRUE	64.6975
rs7229520	ALM	susceptibility	-0.0224	0.010326	0.002	0.012341	9.20874e-29	0.4028	TRUE	125.44
rs723149	ALM	susceptibility	-0.0276	-0.010729	0.0019	0.012447	1.43186e-47	0.3887	TRUE	211.014
rs72656010	ALM	susceptibility	-0.0668	-0.034224	0.0028	0.016055	7.31139e-126	0.03303	TRUE	569.163
rs72657800	ALM	susceptibility	-0.0219	0.014049	0.0035	0.021495	6.39102e-10	0.5134	TRUE	39.1518
rs72695791	ALM	susceptibility	-0.0297	0.019706	0.0051	0.030348	4.57604e-09	0.5161	TRUE	33.9135
rs72721979	ALM	susceptibility	-0.0229	-0.013622	0.0027	0.016608	2.19887e-17	0.4121	TRUE	71.9355
rs72726050	ALM	susceptibility	-0.0192	0.010069	0.0034	0.021401	1.84098e-08	0.638	TRUE	31.8893
rs72771070	ALM	susceptibility	0.015	0.0064	0.0021	0.013251	1.29688e-12	0.6291	TRUE	51.0204
rs72801843	ALM	susceptibility	0.0313	0.013544	0.0021	0.014217	8.82673e-52	0.3408	TRUE	222.152
rs72841270	ALM	susceptibility	0.0294	-0.0060091	0.0028	0.015411	2.25216e-26	0.6966	TRUE	110.25
rs72894003	ALM	susceptibility	-0.0423	-0.010235	0.0038	0.027148	1.89802e-28	0.7062	TRUE	123.912
rs7301341	ALM	susceptibility	-0.0255	0.0038836	0.002	0.012004	9.2747e-37	0.7463	TRUE	162.562
rs73052033	ALM	susceptibility	-0.0151	-0.0092911	0.0024	0.014573	4.79005e-10	0.5238	TRUE	39.5851
rs73125634	ALM	susceptibility	-0.0195	-0.019804	0.0021	0.013808	5.11446e-20	0.1515	TRUE	86.2245
rs7320878	ALM	susceptibility	-0.015	-0.00042898	0.0019	0.013347	1.344e-14	0.9744	TRUE	62.3269
rs7328187	ALM	susceptibility	0.0116	0.0021487	0.0019	0.011735	1.185e-09	0.8547	TRUE	37.2742
rs73384223	ALM	susceptibility	-0.0205	0.010137	0.0024	0.015109	1.2659e-17	0.5023	TRUE	72.9601
rs73413540	ALM	susceptibility	-0.0124	0.01705	0.0023	0.01364	4.42099e-08	0.2113	TRUE	29.0662
rs73696333	ALM	susceptibility	0.0191	0.018085	0.0024	0.01486	3.19669e-15	0.2236	TRUE	63.3351
rs73856768	ALM	susceptibility	-0.0247	0.004095	0.0035	0.020219	1.55418e-12	0.8395	TRUE	49.8033
rs7418410	ALM	susceptibility	0.0155	-0.0007287	0.0019	0.01169	5.63638e-16	0.9503	TRUE	66.5512
rs74379684	ALM	susceptibility	-0.0272	0.010084	0.0036	0.021287	4.39137e-14	0.6357	TRUE	57.0864
rs7485647	ALM	susceptibility	-0.0261	-0.0015537	0.0026	0.015877	1.04496e-23	0.922	TRUE	100.771
rs75022676	ALM	susceptibility	-0.0163	-0.018402	0.0023	0.014706	2.84315e-12	0.2108	TRUE	50.225
rs7522400	ALM	susceptibility	0.0129	-0.0037532	0.0022	0.013615	5.62497e-09	0.7828	TRUE	34.3822
rs7543136	ALM	susceptibility	-0.021	-0.0041985	0.0021	0.015245	9.95864e-24	0.783	TRUE	100
rs75508358	ALM	susceptibility	0.0266	-0.054058	0.0045	0.02706	4.29003e-09	0.04575	TRUE	34.9412
rs7570235	ALM	susceptibility	-0.0168	-0.0053175	0.0019	0.01202	2.08305e-18	0.6582	TRUE	78.1828
rs75702986	ALM	susceptibility	-0.0163	0.010173	0.0025	0.015888	3.14196e-11	0.522	TRUE	42.5104
rs7598430	ALM	susceptibility	-0.016	0.00452	0.0019	0.011265	1.37088e-17	0.6882	TRUE	70.9141
rs7610055	ALM	susceptibility	-0.0373	0.020138	0.0029	0.016539	3.55304e-38	0.2234	TRUE	165.433
rs7633464	ALM	susceptibility	0.0175	0.021171	0.0019	0.011131	1.27497e-20	0.05718	TRUE	84.8338
rs76364830	ALM	susceptibility	-0.0471	0.01851	0.0039	0.026063	2.70271e-33	0.4776	TRUE	145.852
rs76517946	ALM	susceptibility	-0.0368	0.010359	0.0035	0.020852	1.69395e-26	0.6193	TRUE	110.55
rs7689420	ALM	susceptibility	0.0466	0.0202	0.0025	0.015098	1.49589e-76	0.1809	TRUE	347.45
rs76895963	ALM	susceptibility	0.1639	0.069665	0.0073	0.050537	8.22243e-112	0.1681	TRUE	504.095
rs7701233	ALM	susceptibility	-0.0179	-0.0059305	0.0019	0.011828	5.12035e-21	0.6161	TRUE	88.7562
rs77013652	ALM	susceptibility	0.049	0.037846	0.0081	0.050484	1.502e-09	0.4535	TRUE	36.595
rs772222	ALM	susceptibility	0.0121	-0.0060307	0.0021	0.013205	1.55199e-08	0.6479	TRUE	33.1995
rs7731023	ALM	susceptibility	0.0166	0.012177	0.0019	0.012414	3.48177e-18	0.3266	TRUE	76.3324
rs7735891	ALM	susceptibility	0.0259	-0.017885	0.0019	0.011283	1.13999e-42	0.1129	TRUE	185.82
rs77364196	ALM	susceptibility	-0.033	-0.05013	0.0043	0.025186	8.34834e-15	0.04655	TRUE	58.8967
rs7768382	ALM	susceptibility	-0.0201	-0.018382	0.0019	0.011567	1.57109e-26	0.112	TRUE	111.914
rs7768973	ALM	susceptibility	-0.024	-0.010887	0.0019	0.011298	5.43751e-36	0.3352	TRUE	159.557
rs77809369	ALM	susceptibility	0.0237	0.0082763	0.0039	0.024893	9.8349e-10	0.7395	TRUE	36.929
rs78000963	ALM	susceptibility	0.0169	0.0014581	0.0031	0.021024	4.38702e-08	0.9447	TRUE	29.7201
rs78051210	ALM	susceptibility	0.0263	-0.0010111	0.0036	0.020883	1.63493e-13	0.9614	TRUE	53.3711
rs7816345	ALM	susceptibility	0.0255	-0.0025444	0.0025	0.014124	6.22444e-24	0.857	TRUE	104.04
rs781669	ALM	susceptibility	0.0164	0.0042754	0.0019	0.011068	3.14123e-18	0.6993	TRUE	74.5042
rs7826059	ALM	susceptibility	0.0114	0.016002	0.002	0.01165	7.61395e-09	0.1696	TRUE	32.49
rs7828086	ALM	susceptibility	0.0135	-0.0040056	0.0022	0.013452	1.11099e-09	0.7659	TRUE	37.655
rs78378222	ALM	susceptibility	0.138	0.023565	0.0087	0.050539	4.5144e-56	0.641	TRUE	251.605
rs78457529	ALM	susceptibility	-0.0904	-0.040256	0.0088	0.050573	1.22096e-24	0.426	TRUE	105.529
rs78766798	ALM	susceptibility	0.0319	-0.0022638	0.0035	0.024757	2.60976e-20	0.9271	TRUE	83.0702
rs7902	ALM	susceptibility	0.0149	-0.0087056	0.0019	0.011175	5.21915e-15	0.436	TRUE	61.4986
rs7941305	ALM	susceptibility	-0.0129	-0.011195	0.0021	0.019505	6.01201e-10	0.566	TRUE	37.7347
rs79441499	ALM	susceptibility	-0.0138	-0.0065805	0.0019	0.013398	9.66941e-13	0.6233	TRUE	52.7535
rs7952436	ALM	susceptibility	-0.0453	0.0098191	0.0034	0.023742	1.61808e-39	0.6792	TRUE	177.516
rs7971536	ALM	susceptibility	-0.0194	-0.0073016	0.0019	0.011932	1.06488e-24	0.5406	FALSE	104.255
rs798548	ALM	susceptibility	-0.0359	-0.0067203	0.0021	0.012257	2.85891e-68	0.5835	TRUE	292.247
rs8000973	ALM	susceptibility	0.0134	0.0035336	0.0019	0.011739	2.05022e-12	0.7634	TRUE	49.7396
rs8017006	ALM	susceptibility	0.0122	-0.0082986	0.002	0.015166	2.21998e-09	0.5842	TRUE	37.21
rs8018486	ALM	susceptibility	-0.0138	0.014266	0.0024	0.014264	1.17801e-08	0.3172	TRUE	33.0625
rs8019890	ALM	susceptibility	0.025	0.0053984	0.0019	0.012204	1.95884e-38	0.6582	TRUE	173.13
rs8020095	ALM	susceptibility	-0.0145	0.038279	0.0027	0.015488	4.53398e-08	0.01346	TRUE	28.8409
rs80280630	ALM	susceptibility	-0.0168	-0.012542	0.003	0.018719	2.27898e-08	0.5029	TRUE	31.36
rs80295797	ALM	susceptibility	-0.0198	0.0031762	0.002	0.012945	3.8256e-23	0.8062	TRUE	98.01
rs8054549	ALM	susceptibility	-0.0251	0.0078864	0.0019	0.011685	3.37287e-39	0.4997	TRUE	174.518
rs8084413	ALM	susceptibility	-0.0127	0.0071319	0.0019	0.012245	3.24713e-11	0.5603	TRUE	44.6787
rs8136517	ALM	susceptibility	0.0267	0.0094058	0.0039	0.024049	6.58264e-12	0.6957	TRUE	46.8698
rs822530	ALM	susceptibility	0.0255	-0.0018973	0.0024	0.015388	2.36102e-27	0.9019	TRUE	112.891
rs861674	ALM	susceptibility	0.0128	-0.0099601	0.0019	0.0116	1.3649e-11	0.3906	FALSE	45.385
rs867529	ALM	susceptibility	0.0184	0.0074043	0.0021	0.013271	1.00092e-18	0.5769	TRUE	76.771
rs876122	ALM	susceptibility	0.0162	0.0072006	0.0029	0.017801	2.186e-08	0.6858	TRUE	31.2057
rs900399	ALM	susceptibility	0.0164	0.0029482	0.0019	0.011408	1.35394e-17	0.7961	TRUE	74.5042
rs905938	ALM	susceptibility	0.0394	-0.015038	0.0021	0.012899	8.42558e-77	0.2437	TRUE	352.009
rs909220	ALM	susceptibility	-0.015	0.0043426	0.0019	0.011294	3.24489e-15	0.7006	TRUE	62.3269
rs9266244	ALM	susceptibility	-0.0427	-0.019772	0.0021	0.015407	1.21004e-94	0.1994	TRUE	413.444
rs9343327	ALM	susceptibility	0.014	-0.011641	0.0019	0.011218	1.09094e-13	0.2994	FALSE	54.2936
rs9344126	ALM	susceptibility	-0.0185	-0.0090864	0.0019	0.012052	2.20597e-22	0.4509	TRUE	94.8061
rs9375188	ALM	susceptibility	0.0136	0.015349	0.0019	0.011127	6.80143e-13	0.1678	TRUE	51.2355
rs9385002	ALM	susceptibility	-0.0147	0.0044357	0.0022	0.013883	3.26287e-11	0.7493	TRUE	44.6467
rs9388490	ALM	susceptibility	0.0462	0.018151	0.0019	0.012038	1.33045e-130	0.1316	TRUE	591.258
rs9391254	ALM	susceptibility	0.0166	0.01065	0.002	0.012993	2.10184e-16	0.4124	TRUE	68.89
rs947099	ALM	susceptibility	0.0117	-0.0021529	0.002	0.012449	2.70701e-09	0.8627	TRUE	34.2225
rs951366	ALM	susceptibility	0.0205	0.012116	0.0019	0.011526	9.15377e-27	0.2931	TRUE	116.413
rs9525326	ALM	susceptibility	-0.0184	0.026044	0.0024	0.015208	3.6241e-14	0.08679	TRUE	58.7778
rs9568031	ALM	susceptibility	-0.0115	0.026165	0.0021	0.013186	3.33903e-08	0.04723	TRUE	29.9887
rs9590328	ALM	susceptibility	0.0153	0.023163	0.0027	0.015727	2.01999e-08	0.1408	TRUE	32.1111
rs9610447	ALM	susceptibility	0.0152	-0.014734	0.0022	0.013617	5.28567e-12	0.2792	TRUE	47.7355
rs9634212	ALM	susceptibility	0.0471	0.0059669	0.0023	0.01385	8.59014e-95	0.6666	TRUE	419.359
rs9636364	ALM	susceptibility	0.011	0.0076309	0.0019	0.011195	5.09296e-09	0.4955	TRUE	33.518
rs9647379	ALM	susceptibility	0.0215	0.0023737	0.0019	0.011896	5.54753e-29	0.8418	TRUE	128.047
rs9669278	ALM	susceptibility	-0.0496	-0.00404	0.0019	0.0117	5.24807e-151	0.7299	TRUE	681.485
rs9809116	ALM	susceptibility	-0.016	-0.0099025	0.0019	0.011759	1.31311e-16	0.3997	TRUE	70.9141
rs9828525	ALM	susceptibility	0.0121	-0.024818	0.0019	0.011335	2.50801e-10	0.02856	TRUE	40.5568
rs9832919	ALM	susceptibility	-0.0179	-0.022153	0.002	0.012031	7.89587e-20	0.06557	TRUE	80.1025
rs987666	ALM	susceptibility	0.0185	-0.0015713	0.0029	0.017513	2.32702e-10	0.9285	TRUE	40.6956
rs9890062	ALM	susceptibility	0.0267	-0.017946	0.0039	0.03106	1.20005e-11	0.5634	TRUE	46.8698
rs9894577	ALM	susceptibility	-0.031	0.033512	0.002	0.012448	1.39508e-52	0.0071	TRUE	240.25
rs9905385	ALM	susceptibility	-0.0339	-0.0051247	0.002	0.012032	1.93999e-63	0.6702	TRUE	287.303
rs10068640	ALM	hospitalization	0.0112	-0.043583	0.002	0.025987	1.28201e-08	0.09353	TRUE	31.36
rs10075249	ALM	hospitalization	0.0143	-0.0063406	0.0019	0.025661	4.55827e-14	0.8048	TRUE	56.6454
rs10107388	ALM	hospitalization	-0.0159	-0.021564	0.002	0.026005	6.95344e-16	0.407	TRUE	63.2025
rs10112506	ALM	hospitalization	-0.012	-0.038976	0.0019	0.022083	5.75705e-10	0.07757	TRUE	39.8892
rs10123619	ALM	hospitalization	-0.0171	0.077044	0.0026	0.029873	4.05042e-11	0.009907	TRUE	43.2559
rs10128333	ALM	hospitalization	-0.0146	0.026429	0.0025	0.031328	9.51305e-09	0.3989	TRUE	34.1056
rs10202845	ALM	hospitalization	-0.0288	0.024215	0.003	0.038255	5.34564e-22	0.5267	TRUE	92.16
rs10203320	ALM	hospitalization	0.0138	0.028034	0.002	0.028596	7.85597e-12	0.3269	TRUE	47.61
rs10205141	ALM	hospitalization	0.0241	0.030256	0.0044	0.046967	4.70999e-08	0.5195	TRUE	30.0005
rs10221831	ALM	hospitalization	0.03	0.02448	0.0053	0.05424	1.80302e-08	0.6518	TRUE	32.0399
rs10225945	ALM	hospitalization	-0.0146	0.026966	0.0026	0.028668	3.27597e-08	0.3469	TRUE	31.5325
rs10242866	ALM	hospitalization	0.0157	0.007037	0.0019	0.021831	3.66269e-16	0.7472	TRUE	68.2798
rs1035583	ALM	hospitalization	0.0148	-0.024847	0.0019	0.023066	1.99205e-14	0.2814	TRUE	60.6759
rs10453441	ALM	hospitalization	-0.0139	0.042082	0.002	0.025398	9.10123e-13	0.09754	TRUE	48.3025
rs10471339	ALM	hospitalization	-0.011	0.060426	0.0019	0.027054	1.448e-08	0.02551	TRUE	33.518
rs1047891	ALM	hospitalization	0.0233	0.033114	0.002	0.022828	5.70427e-31	0.1469	TRUE	135.722
rs10483727	ALM	hospitalization	-0.0368	-0.01385	0.0019	0.025184	6.72977e-80	0.5824	TRUE	375.136
rs1063582	ALM	hospitalization	-0.0185	0.034038	0.0022	0.030052	1.12409e-16	0.2574	TRUE	70.7128
rs10748128	ALM	hospitalization	0.0255	0.041614	0.002	0.022231	6.77174e-38	0.06122	TRUE	162.562
rs10776560	ALM	hospitalization	-0.0157	-0.020247	0.0019	0.02143	7.87952e-17	0.3448	TRUE	68.2798
rs10807137	ALM	hospitalization	-0.0455	-0.0018326	0.0025	0.033646	5.67806e-75	0.9566	TRUE	331.24
rs10815274	ALM	hospitalization	0.0124	0.011919	0.0019	0.021371	6.45654e-11	0.5771	TRUE	42.5928
rs10822117	ALM	hospitalization	-0.0176	0.025409	0.0022	0.031569	4.24033e-15	0.4209	TRUE	64
rs10845408	ALM	hospitalization	0.0255	0.0026858	0.002	0.024532	3.25387e-38	0.9128	TRUE	162.562
rs10858246	ALM	hospitalization	-0.0188	-0.010994	0.002	0.024881	2.34909e-20	0.6586	TRUE	88.36
rs10864899	ALM	hospitalization	-0.0112	0.014623	0.0019	0.027232	3.84503e-09	0.5913	TRUE	34.7479
rs10948	ALM	hospitalization	-0.0252	-0.031552	0.002	0.023697	3.42768e-36	0.183	TRUE	158.76
rs10975935	ALM	hospitalization	-0.0121	-0.022318	0.0022	0.031315	4.15002e-08	0.476	TRUE	30.25
rs10982888	ALM	hospitalization	-0.0328	-0.034731	0.003	0.031751	3.96643e-28	0.274	TRUE	119.538
rs11014285	ALM	hospitalization	0.0342	0.041589	0.0026	0.035563	2.88802e-40	0.2422	TRUE	173.024
rs11042717	ALM	hospitalization	-0.029	-0.0033325	0.0019	0.021544	4.04297e-53	0.8771	TRUE	232.964
rs11060942	ALM	hospitalization	-0.0354	0.034997	0.0052	0.062593	7.49031e-12	0.5761	TRUE	46.3447
rs11070842	ALM	hospitalization	-0.0146	0.019704	0.0026	0.028035	1.30101e-08	0.4821	TRUE	31.5325
rs11121615	ALM	hospitalization	-0.0202	0.024736	0.002	0.028733	3.31894e-23	0.3893	TRUE	102.01
rs111365325	ALM	hospitalization	-0.0271	-0.046832	0.0022	0.030213	1.12409e-33	0.1211	TRUE	151.738
rs111622870	ALM	hospitalization	-0.0282	-0.053094	0.0044	0.05353	1.85999e-10	0.3213	TRUE	41.0764
rs11175919	ALM	hospitalization	0.0349	0.016581	0.0059	0.076285	3.159e-09	0.8279	TRUE	34.9902
rs11187838	ALM	hospitalization	0.0394	-0.042795	0.0019	0.021472	1.16011e-94	0.04625	TRUE	430.017
rs11191208	ALM	hospitalization	0.0147	0.051011	0.0024	0.031994	3.68901e-10	0.1108	TRUE	37.5156
rs11198591	ALM	hospitalization	0.0148	-0.014119	0.002	0.026166	4.90795e-14	0.5895	TRUE	54.76
rs11210892	ALM	hospitalization	0.0118	-0.029037	0.002	0.022419	3.57001e-09	0.1953	TRUE	34.81
rs112153300	ALM	hospitalization	0.0261	0.06517	0.0034	0.038121	7.05342e-15	0.08735	TRUE	58.9282
rs11217863	ALM	hospitalization	-0.0268	-0.038009	0.003	0.034552	1.06292e-19	0.2713	TRUE	79.8044
rs11221657	ALM	hospitalization	0.0179	0.022678	0.0028	0.036789	1.20501e-10	0.5376	TRUE	40.8686
rs11243202	ALM	hospitalization	0.0302	0.031812	0.0019	0.025246	2.8327e-57	0.2076	TRUE	252.643
rs112537273	ALM	hospitalization	-0.0212	-3.362e-05	0.0022	0.026331	3.34426e-21	0.999	TRUE	92.8595
rs11260035	ALM	hospitalization	0.015	0.03081	0.0021	0.030201	1.85609e-12	0.3076	TRUE	51.0204
rs112873218	ALM	hospitalization	0.0216	-0.015315	0.0031	0.04283	4.02161e-12	0.7207	TRUE	48.5494
rs113146332	ALM	hospitalization	0.0311	0.09985	0.0049	0.059207	2.98696e-10	0.0917	TRUE	40.2836
rs113671109	ALM	hospitalization	-0.015	-0.053172	0.0023	0.025995	4.22863e-11	0.0408	TRUE	42.5331
rs113827862	ALM	hospitalization	-0.0235	-0.044	0.004	0.056549	4.66702e-09	0.4365	TRUE	34.5156
rs113898003	ALM	hospitalization	-0.036	0.069513	0.0021	0.030482	1.19207e-63	0.02258	TRUE	293.878
rs11421589	ALM	hospitalization	0.0119	-0.053234	0.0019	0.027354	5.98894e-10	0.05164	TRUE	39.2271
rs11590254	ALM	hospitalization	0.0186	0.013409	0.002	0.026646	4.33611e-20	0.6148	TRUE	86.49
rs115912456	ALM	hospitalization	0.0577	-0.14483	0.0047	0.052951	3.69233e-34	0.006236	TRUE	150.715
rs116008080	ALM	hospitalization	-0.0415	-0.049487	0.0063	0.072907	4.05695e-11	0.4973	TRUE	43.3925
rs116052377	ALM	hospitalization	0.0225	-0.017666	0.0035	0.038968	7.89042e-11	0.6503	TRUE	41.3265
rs11605297	ALM	hospitalization	0.0146	0.039693	0.0022	0.025351	8.03341e-11	0.1174	TRUE	44.0413
rs116092985	ALM	hospitalization	-0.0401	0.0053639	0.0033	0.047234	1.16788e-34	0.9096	TRUE	147.659
rs11612462	ALM	hospitalization	0.015	-0.029337	0.0025	0.028717	2.54701e-09	0.307	TRUE	36
rs11633371	ALM	hospitalization	0.0216	-0.0031371	0.0019	0.021622	7.49376e-30	0.8846	TRUE	129.241
rs116339650	ALM	hospitalization	-0.0175	-0.043352	0.0029	0.037613	1.05201e-09	0.2491	TRUE	36.415
rs116493405	ALM	hospitalization	0.0287	-0.048075	0.0042	0.044682	9.52138e-12	0.282	TRUE	46.6944
rs11672848	ALM	hospitalization	-0.0171	-0.022895	0.0019	0.027677	7.73393e-19	0.4081	TRUE	81
rs116919274	ALM	hospitalization	0.0271	-0.037532	0.0046	0.049191	3.52298e-09	0.4455	TRUE	34.7075
rs117203652	ALM	hospitalization	-0.0346	-0.061295	0.0055	0.071519	4.31599e-10	0.3914	TRUE	39.5755
rs11720869	ALM	hospitalization	0.0141	-0.020243	0.002	0.026391	2.53805e-12	0.4431	TRUE	49.7025
rs11721522	ALM	hospitalization	0.0106	0.021875	0.0019	0.02655	4.03005e-08	0.41	TRUE	31.1247
rs11727162	ALM	hospitalization	-0.017	0.003038	0.0019	0.021644	2.15477e-19	0.8884	TRUE	80.0554
rs117335233	ALM	hospitalization	-0.0236	-0.0022496	0.0042	0.065781	2.561e-08	0.9727	TRUE	31.5737
rs1177765	ALM	hospitalization	-0.0232	0.020773	0.0019	0.021609	1.3219e-34	0.3364	TRUE	149.097
rs117818446	ALM	hospitalization	0.0423	0.051323	0.0068	0.074929	5.28896e-10	0.4934	TRUE	38.6957
rs117972846	ALM	hospitalization	0.0335	-0.008235	0.0057	0.081818	5.47293e-09	0.9198	TRUE	34.5414
rs11867855	ALM	hospitalization	-0.0132	-0.01899	0.0022	0.02519	2.93103e-09	0.4509	TRUE	36
rs1190540	ALM	hospitalization	0.0125	-0.049474	0.0021	0.024166	1.61901e-09	0.04063	TRUE	35.4308
rs1202186	ALM	hospitalization	-0.012	-0.023197	0.002	0.022675	1.65299e-09	0.3063	TRUE	36
rs12051245	ALM	hospitalization	0.0299	0.033966	0.0022	0.026406	2.56389e-40	0.1983	TRUE	184.713
rs12074850	ALM	hospitalization	0.0393	-0.017983	0.0033	0.036752	2.72207e-33	0.6246	TRUE	141.826
rs12150907	ALM	hospitalization	-0.0219	0.037801	0.0024	0.032563	7.21938e-20	0.2457	TRUE	83.2656
rs12185775	ALM	hospitalization	-0.0167	0.06787	0.003	0.045485	3.661e-08	0.1357	TRUE	30.9878
rs12188208	ALM	hospitalization	-0.0195	-0.048402	0.0022	0.031494	1.40088e-18	0.1243	TRUE	78.564
rs12340775	ALM	hospitalization	-0.0287	0.069728	0.0043	0.065127	1.73181e-11	0.2843	TRUE	44.5479
rs12344515	ALM	hospitalization	-0.0163	0.018302	0.0022	0.024536	2.27719e-13	0.4557	TRUE	54.8946
rs12347137	ALM	hospitalization	-0.046	-0.031291	0.0024	0.028124	9.79716e-85	0.2659	TRUE	367.361
rs12351226	ALM	hospitalization	0.0218	0.012537	0.0025	0.034341	9.13482e-18	0.7151	TRUE	76.0384
rs12461874	ALM	hospitalization	-0.0181	0.003424	0.0021	0.024854	1.26386e-17	0.8904	TRUE	74.288
rs12483401	ALM	hospitalization	-0.0387	0.14104	0.0067	0.10652	9.22104e-09	0.1855	TRUE	33.3636
rs12512942	ALM	hospitalization	-0.0162	0.0089269	0.002	0.02585	1.58016e-16	0.7298	TRUE	65.61
rs12517711	ALM	hospitalization	-0.0147	0.0035854	0.0019	0.027971	2.78869e-14	0.898	TRUE	59.8587
rs12519407	ALM	hospitalization	0.0181	-0.0091673	0.0022	0.023426	3.3752e-17	0.6955	TRUE	67.688
rs12533452	ALM	hospitalization	0.0237	0.0067244	0.0026	0.032521	1.31401e-19	0.8362	TRUE	83.0902
rs12541381	ALM	hospitalization	-0.0319	0.014565	0.0022	0.031298	2.80931e-49	0.6417	TRUE	210.25
rs12563442	ALM	hospitalization	0.0122	0.0065646	0.0021	0.02789	9.93299e-09	0.8139	TRUE	33.7506
rs1260326	ALM	hospitalization	0.0323	0.0052714	0.0019	0.02192	6.15886e-64	0.81	TRUE	289
rs12616192	ALM	hospitalization	-0.0261	0.063468	0.0038	0.045664	6.82967e-12	0.1646	TRUE	47.1752
rs12655296	ALM	hospitalization	-0.011	0.0048196	0.002	0.025664	1.62002e-08	0.851	TRUE	30.25
rs12702693	ALM	hospitalization	0.0173	0.025474	0.0019	0.021593	6.56145e-20	0.2381	TRUE	82.9058
rs12724708	ALM	hospitalization	0.0243	0.016197	0.002	0.022736	1.65615e-35	0.4762	TRUE	147.623
rs12773500	ALM	hospitalization	0.0171	0.0062329	0.0028	0.02899	5.05406e-10	0.8298	TRUE	37.2972
rs12831751	ALM	hospitalization	0.0172	-0.010003	0.0021	0.027464	1.57398e-16	0.7157	TRUE	67.0839
rs1290786	ALM	hospitalization	-0.0143	-0.029276	0.0019	0.021865	7.14167e-14	0.1806	TRUE	56.6454
rs12909863	ALM	hospitalization	0.0189	-0.023373	0.0022	0.027742	6.04644e-18	0.3995	TRUE	73.8037
rs1291114	ALM	hospitalization	0.0173	-0.05814	0.0031	0.042645	1.94599e-08	0.1728	TRUE	31.1436
rs12943867	ALM	hospitalization	0.0184	-0.012264	0.002	0.02971	7.56833e-20	0.6798	TRUE	84.64
rs12997625	ALM	hospitalization	-0.017	-0.010542	0.0019	0.021438	1.50107e-19	0.6229	TRUE	80.0554
rs13037813	ALM	hospitalization	0.0292	0.024053	0.0022	0.032212	1.71199e-39	0.4552	TRUE	176.165
rs13109280	ALM	hospitalization	0.0131	0.078879	0.002	0.028457	9.14534e-11	0.005573	TRUE	42.9025
rs13127468	ALM	hospitalization	-0.0123	-0.04974	0.0019	0.025643	9.85825e-11	0.05242	TRUE	41.9086
rs13170063	ALM	hospitalization	-0.0152	-0.040557	0.0019	0.029218	4.10771e-15	0.1651	TRUE	64
rs1319012	ALM	hospitalization	-0.052	-0.017998	0.0037	0.050633	3.29534e-45	0.7222	TRUE	197.516
rs1324538	ALM	hospitalization	0.0237	0.031727	0.0019	0.023622	1.73301e-34	0.1792	TRUE	155.593
rs1325596	ALM	hospitalization	0.0287	0.0089019	0.0019	0.021587	2.77077e-52	0.6801	TRUE	228.169
rs1330826	ALM	hospitalization	0.0162	-0.0017675	0.0023	0.03234	1.03896e-12	0.9564	TRUE	49.6106
rs13316	ALM	hospitalization	0.0115	0.0052143	0.0019	0.027433	3.65502e-09	0.8493	TRUE	36.6343
rs13391980	ALM	hospitalization	-0.0225	-0.024066	0.0029	0.033568	7.59801e-15	0.4734	TRUE	60.1962
rs1341215	ALM	hospitalization	0.0229	-0.079416	0.0027	0.031998	6.3183e-17	0.01307	TRUE	71.9355
rs1405227	ALM	hospitalization	0.0129	-0.02218	0.002	0.027133	1.573e-10	0.4137	TRUE	41.6025
rs143076454	ALM	hospitalization	-0.0499	0.13854	0.007	0.089848	1.05512e-12	0.1231	TRUE	50.8165
rs143384	ALM	hospitalization	0.0725	-0.015711	0.0019	0.025007	1e-200	0.5298	TRUE	1456.02
rs143554698	ALM	hospitalization	-0.0257	0.049745	0.0027	0.03819	3.39391e-21	0.1927	TRUE	90.6022
rs144109601	ALM	hospitalization	-0.0278	-0.022499	0.0048	0.052079	5.15003e-09	0.6657	TRUE	33.5434
rs1443536	ALM	hospitalization	0.0218	-0.020448	0.0021	0.026625	1.91205e-26	0.4425	TRUE	107.764
rs1444628	ALM	hospitalization	0.024	-0.03424	0.002	0.026554	6.84542e-32	0.1973	TRUE	144
rs144627572	ALM	hospitalization	0.0439	-0.015961	0.0053	0.060949	1.30197e-16	0.7934	TRUE	68.6084
rs147110934	ALM	hospitalization	-0.0722	-0.03465	0.0062	0.070009	9.38858e-32	0.6207	TRUE	135.61
rs147233090	ALM	hospitalization	-0.0446	0.068478	0.0061	0.062782	3.95367e-13	0.2754	TRUE	53.4577
rs1472852	ALM	hospitalization	-0.0638	-0.028323	0.0026	0.028903	8.22243e-135	0.3271	TRUE	602.136
rs1478575	ALM	hospitalization	0.0312	0.009942	0.002	0.022931	5.20236e-54	0.6646	TRUE	243.36
rs14976	ALM	hospitalization	0.0144	0.016376	0.002	0.028371	1.42692e-12	0.5638	TRUE	51.84
rs1514134	ALM	hospitalization	-0.0114	-0.034046	0.0019	0.027433	3.57396e-09	0.2146	TRUE	36
rs1556659	ALM	hospitalization	0.0163	-0.014588	0.002	0.028337	7.18952e-17	0.6067	TRUE	66.4225
rs1584011	ALM	hospitalization	0.0159	-0.0025712	0.002	0.027757	9.77687e-16	0.9262	TRUE	63.2025
rs165849	ALM	hospitalization	0.0157	0.031911	0.0021	0.028809	4.56983e-14	0.268	TRUE	55.8934
rs16989695	ALM	hospitalization	-0.0139	-0.040371	0.0019	0.027454	1.93019e-13	0.1414	TRUE	53.5208
rs17197114	ALM	hospitalization	0.0177	-0.013389	0.0025	0.036434	1.54383e-12	0.7133	TRUE	50.1264
rs17278379	ALM	hospitalization	0.0226	0.0042404	0.0029	0.040585	2.39773e-15	0.9168	TRUE	60.7325
rs1730028	ALM	hospitalization	0.0131	-0.0018017	0.0019	0.02276	7.38584e-12	0.9369	TRUE	47.5374
rs173135	ALM	hospitalization	-0.0341	0.082959	0.003	0.041655	3.24564e-30	0.04642	TRUE	129.201
rs17400325	ALM	hospitalization	0.0345	-0.091489	0.0047	0.052654	2.10087e-13	0.08229	TRUE	53.8818
rs17478946	ALM	hospitalization	-0.0192	-0.032058	0.0021	0.028066	9.98389e-21	0.2534	TRUE	83.5918
rs17681189	ALM	hospitalization	-0.0131	-0.0068001	0.0019	0.025241	5.81969e-12	0.7876	TRUE	47.5374
rs17718736	ALM	hospitalization	0.0115	0.032264	0.002	0.026862	1.39399e-08	0.2297	TRUE	33.0625
rs17773965	ALM	hospitalization	-0.0163	-0.017548	0.0027	0.038443	1.50699e-09	0.6481	TRUE	36.4458
rs1797070	ALM	hospitalization	0.0219	-0.0016798	0.0021	0.024919	4.93287e-25	0.9463	TRUE	108.755
rs1823217	ALM	hospitalization	-0.0181	-0.055818	0.002	0.027643	4.05602e-20	0.04346	TRUE	81.9025
rs1880318	ALM	hospitalization	0.0147	0.036421	0.0024	0.033562	6.85899e-10	0.2778	TRUE	37.5156
rs1933081	ALM	hospitalization	0.0267	-0.060008	0.0034	0.037624	5.32844e-15	0.1107	TRUE	61.6687
rs2025808	ALM	hospitalization	0.0122	0.018715	0.0022	0.024845	1.71601e-08	0.4513	TRUE	30.7521
rs2070598	ALM	hospitalization	0.0204	0.02053	0.0019	0.021638	6.35624e-27	0.3427	TRUE	115.28
rs2071450	ALM	hospitalization	-0.0174	-0.037055	0.002	0.026088	8.84708e-19	0.1555	TRUE	75.69
rs2089111	ALM	hospitalization	-0.0172	-0.015563	0.0022	0.029422	1.72584e-15	0.5968	TRUE	61.124
rs2101017	ALM	hospitalization	-0.0223	0.021535	0.0028	0.030855	1.44411e-15	0.4852	TRUE	63.4298
rs212526	ALM	hospitalization	0.0214	-0.0075656	0.0019	0.021875	3.84326e-29	0.7295	TRUE	126.859
rs2140619	ALM	hospitalization	0.0113	-0.002951	0.0019	0.024652	5.17798e-09	0.9047	TRUE	35.3712
rs2142331	ALM	hospitalization	-0.0165	-0.012029	0.0019	0.022679	1.37784e-17	0.5958	TRUE	75.4155
rs2181834	ALM	hospitalization	0.0254	0.027234	0.0019	0.021668	7.69485e-41	0.2088	TRUE	178.715
rs2188805	ALM	hospitalization	0.0114	-0.0051001	0.002	0.02822	2.003e-08	0.8566	TRUE	32.49
rs2209098	ALM	hospitalization	0.024	0.031663	0.002	0.023981	1.72783e-32	0.1867	TRUE	144
rs2212926	ALM	hospitalization	-0.022	0.018897	0.0023	0.027526	7.74819e-21	0.4924	TRUE	91.4934
rs2230033	ALM	hospitalization	-0.0265	0.0021548	0.0019	0.021638	3.48819e-43	0.9207	TRUE	194.529
rs2236406	ALM	hospitalization	0.0394	-0.019207	0.002	0.026521	1.25806e-87	0.4689	TRUE	388.09
rs2237485	ALM	hospitalization	0.0191	-0.036179	0.0023	0.025652	3.73422e-17	0.1584	TRUE	68.9622
rs2268718	ALM	hospitalization	0.0141	-0.042792	0.0021	0.025203	3.23594e-11	0.08952	TRUE	45.0816
rs2270894	ALM	hospitalization	-0.0332	0.029727	0.0024	0.034763	1.25401e-42	0.3925	TRUE	191.361
rs2283200	ALM	hospitalization	-0.0281	0.073997	0.0042	0.044534	1.48115e-11	0.09659	TRUE	44.7625
rs2289629	ALM	hospitalization	-0.0148	-0.019352	0.002	0.02241	8.02047e-14	0.3879	TRUE	54.76
rs2303423	ALM	hospitalization	0.0168	-0.0011344	0.003	0.033512	2.64399e-08	0.973	TRUE	31.36
rs2305141	ALM	hospitalization	0.0183	-0.0020252	0.0019	0.022288	1.07498e-21	0.9276	TRUE	92.7673
rs2324154	ALM	hospitalization	0.015	-0.0040854	0.0019	0.021058	1.91602e-15	0.8462	TRUE	62.3269
rs234640	ALM	hospitalization	-0.0131	-0.0089968	0.0019	0.026876	3.86812e-12	0.7378	TRUE	47.5374
rs2347603	ALM	hospitalization	-0.0181	0.0040391	0.0022	0.027871	5.64547e-17	0.8848	TRUE	67.688
rs2347808	ALM	hospitalization	-0.0125	0.019446	0.0019	0.027296	5.78762e-11	0.4762	TRUE	43.2825
rs2390669	ALM	hospitalization	0.0174	-0.017042	0.0028	0.031501	6.996e-10	0.5885	TRUE	38.6173
rs244711	ALM	hospitalization	0.0279	-0.0005375	0.0022	0.032093	1.54383e-37	0.9866	TRUE	160.829
rs249677	ALM	hospitalization	-0.0109	0.0065862	0.002	0.022412	2.40298e-08	0.7689	TRUE	29.7025
rs2569888	ALM	hospitalization	0.0133	0.0018787	0.0022	0.029179	2.29298e-09	0.9487	TRUE	36.5475
rs2578565	ALM	hospitalization	-0.0141	-0.0075897	0.002	0.022743	1.37404e-12	0.7386	TRUE	49.7025
rs2592208	ALM	hospitalization	-0.0124	-0.0061212	0.0019	0.021399	5.51696e-11	0.7748	TRUE	42.5928
rs2648725	ALM	hospitalization	0.0165	0.025254	0.0023	0.03496	8.20352e-13	0.4701	TRUE	51.465
rs2663126	ALM	hospitalization	-0.0139	0.012908	0.0021	0.027406	1.35613e-11	0.6376	TRUE	43.8118
rs2676298	ALM	hospitalization	-0.0269	0.0089402	0.0027	0.044387	2.38506e-23	0.8404	TRUE	99.2606
rs2717008	ALM	hospitalization	-0.0127	-0.019112	0.0019	0.022014	4.9877e-11	0.3853	TRUE	44.6787
rs2748501	ALM	hospitalization	-0.0195	0.0055858	0.0019	0.022583	1.31099e-24	0.8046	TRUE	105.332
rs2754255	ALM	hospitalization	-0.0153	-0.0023891	0.0023	0.026505	1.04689e-11	0.9282	TRUE	44.2514
rs2763263	ALM	hospitalization	-0.017	-0.049055	0.0022	0.029259	1.37088e-14	0.09363	TRUE	59.7107
rs2764264	ALM	hospitalization	0.0203	0.01727	0.0021	0.027657	5.07341e-23	0.5323	TRUE	93.4444
rs2788213	ALM	hospitalization	0.0123	0.028244	0.0021	0.026304	3.79603e-09	0.2829	TRUE	34.3061
rs2789365	ALM	hospitalization	-0.0145	-0.034372	0.0019	0.021879	1.14209e-14	0.1162	TRUE	58.241
rs2807339	ALM	hospitalization	0.0162	-0.0037743	0.0022	0.02393	1.23994e-13	0.8747	TRUE	54.2231
rs28379706	ALM	hospitalization	0.0114	-0.044057	0.002	0.02203	4.49004e-09	0.04551	TRUE	32.49
rs28485212	ALM	hospitalization	-0.0188	-0.038758	0.0027	0.034742	1.24194e-12	0.2646	TRUE	48.4829
rs28529426	ALM	hospitalization	-0.0168	0.00043793	0.0026	0.038457	5.82371e-11	0.9909	TRUE	41.7515
rs28592876	ALM	hospitalization	0.03	-0.014224	0.0023	0.026258	9.08657e-38	0.588	TRUE	170.132
rs28678024	ALM	hospitalization	-0.0119	0.0079011	0.0021	0.027676	1.89898e-08	0.7753	TRUE	32.1111
rs2871865	ALM	hospitalization	-0.0493	-0.026004	0.003	0.032805	3.40408e-62	0.428	TRUE	270.054
rs2871960	ALM	hospitalization	0.0469	-0.027624	0.0019	0.022869	2.1677e-135	0.2271	TRUE	609.31
rs2885697	ALM	hospitalization	-0.0323	-0.015107	0.002	0.022889	9.20662e-60	0.5092	TRUE	260.822
rs291979	ALM	hospitalization	0.0242	0.047849	0.0023	0.025373	6.75616e-27	0.05931	TRUE	110.707
rs2923411	ALM	hospitalization	0.0127	0.045442	0.0019	0.021941	4.7698e-11	0.03835	TRUE	44.6787
rs2925155	ALM	hospitalization	-0.015	0.036032	0.0022	0.03066	5.46638e-12	0.2399	TRUE	46.4876
rs2971857	ALM	hospitalization	-0.0119	-0.016123	0.0019	0.025825	3.69999e-10	0.5324	TRUE	39.2271
rs2978362	ALM	hospitalization	0.0106	0.034509	0.0019	0.02724	2.848e-08	0.2052	TRUE	31.1247
rs3103223	ALM	hospitalization	0.0126	-0.016648	0.0022	0.029938	6.01797e-09	0.5781	TRUE	32.8017
rs3116194	ALM	hospitalization	-0.0295	0.049534	0.0032	0.035541	8.29469e-21	0.1634	TRUE	84.9854
rs3116602	ALM	hospitalization	-0.0612	0.026519	0.0023	0.025813	9.52796e-155	0.3043	TRUE	708.023
rs31196	ALM	hospitalization	-0.0107	0.032364	0.0019	0.021668	2.071e-08	0.1353	TRUE	31.7147
rs331917	ALM	hospitalization	-0.0127	0.016926	0.0019	0.025998	3.5416e-11	0.515	TRUE	44.6787
rs332116	ALM	hospitalization	-0.0206	-0.0097613	0.0021	0.031689	2.88602e-22	0.7581	TRUE	96.2268
rs336630	ALM	hospitalization	-0.0106	-0.0085152	0.0019	0.028808	2.89701e-08	0.7675	TRUE	31.1247
rs33973388	ALM	hospitalization	0.0249	0.007058	0.0019	0.022105	1.44611e-38	0.7495	TRUE	171.748
rs33986149	ALM	hospitalization	-0.0154	-0.017255	0.0019	0.027759	2.22998e-15	0.5342	TRUE	65.6953
rs34312629	ALM	hospitalization	-0.017	0.0022751	0.0021	0.029164	2.12324e-15	0.9378	TRUE	65.5329
rs34338597	ALM	hospitalization	-0.0112	0.01644	0.0019	0.022377	7.88007e-09	0.4625	TRUE	34.7479
rs34345560	ALM	hospitalization	0.0219	-0.042674	0.0024	0.034672	7.09741e-20	0.2184	TRUE	83.2656
rs34517439	ALM	hospitalization	0.0421	0.036556	0.0029	0.047952	5.8023e-48	0.4459	TRUE	210.75
rs34522021	ALM	hospitalization	0.0126	0.0096809	0.0019	0.02156	3.37598e-11	0.6534	TRUE	43.9778
rs34776209	ALM	hospitalization	-0.0317	0.0022712	0.0022	0.029951	1.77787e-47	0.9396	TRUE	207.622
rs34879158	ALM	hospitalization	-0.0363	0.03714	0.0022	0.025044	1.54917e-63	0.1381	TRUE	272.25
rs350832	ALM	hospitalization	-0.0165	0.045877	0.0023	0.032258	3.44112e-13	0.155	TRUE	51.465
rs35166681	ALM	hospitalization	0.0214	0.020592	0.0026	0.035874	1.54989e-16	0.566	TRUE	67.7456
rs35288270	ALM	hospitalization	-0.0328	-0.036328	0.0028	0.036375	3.43479e-32	0.3179	TRUE	137.224
rs35631698	ALM	hospitalization	0.0145	-0.024671	0.002	0.027765	2.59119e-13	0.3742	TRUE	52.5625
rs35732917	ALM	hospitalization	0.0204	-0.020016	0.0021	0.02825	2.08018e-22	0.4786	TRUE	94.3673
rs35756741	ALM	hospitalization	-0.0378	0.026729	0.0033	0.038097	5.80096e-31	0.4829	TRUE	131.207
rs35811052	ALM	hospitalization	-0.0148	0.04306	0.0022	0.030046	8.84097e-12	0.1518	TRUE	45.2562
rs35963161	ALM	hospitalization	-0.0157	0.0086649	0.0019	0.028099	7.45762e-16	0.7578	TRUE	68.2798
rs36000545	ALM	hospitalization	-0.022	-0.003485	0.002	0.027541	2.558e-29	0.8993	TRUE	121
rs36048468	ALM	hospitalization	0.0254	-0.0035054	0.0023	0.026544	9.33899e-28	0.8949	TRUE	121.958
rs36226649	ALM	hospitalization	0.0485	-0.060553	0.0038	0.046046	3.05281e-37	0.1885	TRUE	162.898
rs3764002	ALM	hospitalization	0.028	-0.042653	0.0021	0.025011	4.47095e-39	0.08813	TRUE	177.778
rs3768495	ALM	hospitalization	-0.0178	0.015285	0.0021	0.025445	1.06611e-17	0.548	TRUE	71.8458
rs3769598	ALM	hospitalization	0.0171	-0.0089707	0.0027	0.031523	1.322e-10	0.776	TRUE	40.1111
rs3782232	ALM	hospitalization	-0.0339	0.11161	0.0037	0.047529	2.40602e-20	0.01887	TRUE	83.9452
rs3792819	ALM	hospitalization	0.021	0.014193	0.0034	0.034981	4.42201e-10	0.6849	TRUE	38.1488
rs3818416	ALM	hospitalization	0.0279	-0.037717	0.0022	0.024515	2.00817e-35	0.1239	TRUE	160.829
rs3828729	ALM	hospitalization	-0.016	0.031975	0.002	0.02647	4.66874e-15	0.2271	TRUE	64
rs395980	ALM	hospitalization	-0.0184	-0.038923	0.0021	0.028287	1.02094e-17	0.1688	TRUE	76.771
rs40270	ALM	hospitalization	0.0151	-0.028279	0.0022	0.025882	1.89802e-11	0.2746	TRUE	47.1095
rs4073154	ALM	hospitalization	0.0274	-0.0096653	0.0023	0.027879	1.92486e-33	0.7288	TRUE	141.921
rs4076108	ALM	hospitalization	0.0174	0.010872	0.0022	0.028961	2.29721e-15	0.7074	TRUE	62.5537
rs4077103	ALM	hospitalization	-0.0143	-0.050243	0.0026	0.031828	4.17503e-08	0.1144	TRUE	30.25
rs41311445	ALM	hospitalization	-0.0328	0.046099	0.0032	0.036119	4.72825e-24	0.2018	TRUE	105.062
rs42039	ALM	hospitalization	0.0481	0.020438	0.0022	0.024605	3.53183e-106	0.4062	TRUE	478.019
rs4244809	ALM	hospitalization	-0.0262	0.016656	0.0023	0.029827	5.55392e-29	0.5766	TRUE	129.762
rs4252548	ALM	hospitalization	-0.0753	-0.025781	0.0065	0.065865	2.95597e-31	0.6955	TRUE	134.203
rs4274112	ALM	hospitalization	-0.0217	-0.017436	0.002	0.027698	2.47116e-28	0.529	TRUE	117.722
rs4282339	ALM	hospitalization	-0.0311	-0.0033498	0.0023	0.026201	6.16453e-41	0.8983	TRUE	182.837
rs4287835	ALM	hospitalization	0.0147	-0.027024	0.0019	0.021606	9.94489e-15	0.211	TRUE	59.8587
rs4360494	ALM	hospitalization	-0.0198	0.0043373	0.0019	0.025562	7.88315e-26	0.8653	FALSE	108.598
rs4383083	ALM	hospitalization	0.0111	0.0086362	0.002	0.02856	2.90898e-08	0.7624	TRUE	30.8025
rs45474992	ALM	hospitalization	-0.0617	-0.061072	0.0051	0.084031	2.16721e-33	0.4674	TRUE	146.363
rs45528934	ALM	hospitalization	0.0262	-0.025217	0.0026	0.036283	1.96517e-24	0.487	TRUE	101.544
rs4602848	ALM	hospitalization	0.016	-0.021588	0.002	0.022761	3.14485e-15	0.3429	TRUE	64
rs4622329	ALM	hospitalization	0.0149	-0.027118	0.002	0.025262	8.61986e-14	0.2831	TRUE	55.5025
rs4640244	ALM	hospitalization	-0.02	0.015203	0.0019	0.021844	3.80978e-25	0.4864	TRUE	110.803
rs4644481	ALM	hospitalization	-0.0112	-0.00055223	0.0019	0.027152	3.54201e-09	0.9838	TRUE	34.7479
rs4655345	ALM	hospitalization	-0.0246	0.011366	0.0019	0.021998	5.81032e-38	0.6054	TRUE	167.634
rs4682483	ALM	hospitalization	-0.0165	0.038414	0.0026	0.029754	2.651e-10	0.1967	TRUE	40.2737
rs4683435	ALM	hospitalization	0.0144	-0.007667	0.0022	0.02671	1.60498e-10	0.7741	TRUE	42.843
rs4735761	ALM	hospitalization	0.0331	0.01814	0.0021	0.023623	3.66185e-56	0.4426	TRUE	248.438
rs4748008	ALM	hospitalization	-0.0125	0.0049994	0.0019	0.025106	8.94953e-11	0.8422	TRUE	43.2825
rs4752689	ALM	hospitalization	0.0205	-0.0030267	0.0019	0.022946	1.36301e-26	0.8951	TRUE	116.413
rs4752829	ALM	hospitalization	0.0262	0.030952	0.0021	0.024269	5.90201e-36	0.2022	TRUE	155.655
rs4788218	ALM	hospitalization	0.0275	-0.028951	0.0019	0.022262	5.52459e-46	0.1934	TRUE	209.488
rs4807472	ALM	hospitalization	-0.0158	0.02546	0.002	0.029506	8.18276e-15	0.3882	TRUE	62.41
rs4818280	ALM	hospitalization	-0.0124	0.01191	0.002	0.02677	2.84302e-10	0.6564	TRUE	38.44
rs4847378	ALM	hospitalization	0.0136	0.0092722	0.0019	0.022377	1.64286e-12	0.6786	TRUE	51.2355
rs4852257	ALM	hospitalization	-0.0231	0.014965	0.0019	0.026967	6.21155e-34	0.5789	TRUE	147.814
rs4870941	ALM	hospitalization	-0.0297	-0.019997	0.0023	0.030157	1.09194e-39	0.5073	TRUE	166.747
rs4932439	ALM	hospitalization	-0.0151	-0.02238	0.0025	0.027992	1.43301e-09	0.424	TRUE	36.4816
rs4940874	ALM	hospitalization	0.0148	0.019619	0.0024	0.027557	1.244e-09	0.4765	TRUE	38.0278
rs496783	ALM	hospitalization	-0.0124	-0.030952	0.0019	0.026424	8.12643e-11	0.2415	TRUE	42.5928
rs4976262	ALM	hospitalization	-0.0245	-0.040285	0.002	0.026606	4.3722e-33	0.13	TRUE	150.062
rs4985445	ALM	hospitalization	-0.0175	0.041317	0.0019	0.021912	3.29534e-20	0.05936	TRUE	84.8338
rs532499	ALM	hospitalization	-0.0127	-0.028254	0.0022	0.031163	4.90004e-09	0.3646	TRUE	33.3244
rs543650	ALM	hospitalization	0.025	-0.022099	0.002	0.026963	1.49314e-37	0.4124	TRUE	156.25
rs545104	ALM	hospitalization	0.0127	0.011038	0.002	0.027252	8.08351e-11	0.6855	TRUE	40.3225
rs55758152	ALM	hospitalization	0.0145	0.017034	0.002	0.031339	1.05293e-12	0.5867	TRUE	52.5625
rs55852614	ALM	hospitalization	-0.0393	0.036406	0.0022	0.025572	3.287e-73	0.1546	TRUE	319.11
rs55872725	ALM	hospitalization	0.0222	0.014366	0.0019	0.021659	1.46285e-30	0.5072	TRUE	136.521
rs56112295	ALM	hospitalization	0.0154	-0.063736	0.0024	0.038703	1.118e-10	0.0996	TRUE	41.1736
rs56207600	ALM	hospitalization	0.0192	-0.033681	0.003	0.036244	2.50098e-10	0.3527	TRUE	40.96
rs568267	ALM	hospitalization	0.0122	0.026151	0.0022	0.029873	2.22602e-08	0.3813	TRUE	30.7521
rs57059662	ALM	hospitalization	0.0118	0.011434	0.002	0.028409	5.63106e-09	0.6873	TRUE	34.81
rs57513571	ALM	hospitalization	-0.0191	-0.021657	0.0024	0.027638	7.02102e-16	0.4333	TRUE	63.3351
rs5753518	ALM	hospitalization	0.0242	0.04382	0.0033	0.036905	5.03849e-13	0.2351	TRUE	53.7778
rs57791149	ALM	hospitalization	-0.0173	-0.021235	0.0019	0.027343	3.26137e-19	0.4374	TRUE	82.9058
rs591668	ALM	hospitalization	-0.0174	-0.020284	0.0019	0.022979	1.99618e-19	0.3774	TRUE	83.867
rs599004	ALM	hospitalization	-0.0157	-0.021425	0.0021	0.023845	6.5283e-14	0.3689	TRUE	55.8934
rs59950280	ALM	hospitalization	-0.0254	-0.038541	0.002	0.026712	7.31981e-36	0.1491	TRUE	161.29
rs59985551	ALM	hospitalization	-0.0313	0.030529	0.0022	0.024539	2.43388e-44	0.2135	TRUE	202.415
rs6028716	ALM	hospitalization	-0.021	-0.018761	0.0022	0.02963	4.58247e-22	0.5266	TRUE	91.1157
rs60408354	ALM	hospitalization	0.0259	0.028554	0.0036	0.041284	1.15213e-12	0.4892	TRUE	51.76
rs604723	ALM	hospitalization	-0.0166	-0.03706	0.0021	0.029831	8.16018e-15	0.2141	TRUE	62.4853
rs6054491	ALM	hospitalization	-0.0142	-0.043588	0.0022	0.03179	2.15199e-10	0.1703	TRUE	41.6612
rs60804050	ALM	hospitalization	-0.0217	-0.022456	0.0021	0.025005	5.01303e-24	0.3691	TRUE	106.778
rs6082354	ALM	hospitalization	-0.024	0.012976	0.002	0.02777	1.18987e-32	0.6403	TRUE	144
rs61397287	ALM	hospitalization	0.0235	0.096875	0.0036	0.054509	4.45349e-11	0.07553	TRUE	42.6119
rs6142059	ALM	hospitalization	0.0116	-0.0014674	0.0019	0.02545	1.19001e-09	0.954	TRUE	37.2742
rs61729527	ALM	hospitalization	-0.0346	-0.050547	0.0043	0.048523	4.85848e-16	0.2975	TRUE	64.7463
rs61732778	ALM	hospitalization	0.023	-0.027497	0.0037	0.040689	3.13199e-10	0.4992	TRUE	38.6413
rs61827272	ALM	hospitalization	0.0144	0.016031	0.0021	0.030213	7.89042e-12	0.5957	TRUE	47.0204
rs61919240	ALM	hospitalization	0.0137	0.027053	0.002	0.027347	9.77012e-12	0.3225	TRUE	46.9225
rs61944841	ALM	hospitalization	0.0253	-0.025504	0.002	0.031435	3.54079e-37	0.4172	TRUE	160.023
rs62033029	ALM	hospitalization	-0.0141	-0.01397	0.0023	0.026678	1.726e-09	0.6005	TRUE	37.5822
rs62106258	ALM	hospitalization	-0.0504	0.097424	0.0044	0.048547	6.44763e-31	0.04477	TRUE	131.207
rs62143873	ALM	hospitalization	-0.0115	0.0047754	0.0019	0.027388	1.193e-09	0.8616	TRUE	36.6343
rs62466110	ALM	hospitalization	-0.0371	0.13775	0.0041	0.061807	5.74116e-20	0.02583	TRUE	81.8804
rs62501195	ALM	hospitalization	-0.0198	-0.020177	0.0025	0.035842	8.11335e-15	0.5735	TRUE	62.7264
rs62515437	ALM	hospitalization	0.0369	-0.00065518	0.0023	0.025564	8.7882e-60	0.9796	TRUE	257.393
rs62621812	ALM	hospitalization	0.0743	0.089225	0.0069	0.073818	3.16301e-27	0.2268	TRUE	115.952
rs6470771	ALM	hospitalization	-0.0268	0.067413	0.0025	0.028293	1.5449e-26	0.01719	TRUE	114.918
rs6543146	ALM	hospitalization	0.0154	-0.039131	0.0019	0.026729	4.18697e-16	0.1432	TRUE	65.6953
rs655113	ALM	hospitalization	0.0188	0.006253	0.0021	0.023779	7.41822e-20	0.7926	TRUE	80.1451
rs6570509	ALM	hospitalization	-0.0244	0.0082315	0.0021	0.022878	1.2659e-31	0.719	TRUE	135.002
rs6582398	ALM	hospitalization	0.014	0.027261	0.002	0.026367	1.13501e-12	0.3012	TRUE	49
rs6593210	ALM	hospitalization	0.0146	0.0064682	0.0024	0.029107	4.88203e-10	0.8241	TRUE	37.0069
rs6675858	ALM	hospitalization	-0.0137	-0.01992	0.0023	0.025251	2.40398e-09	0.4302	TRUE	35.4802
rs6693481	ALM	hospitalization	-0.0143	-0.0014933	0.002	0.027795	2.208e-12	0.9572	TRUE	51.1225
rs6738207	ALM	hospitalization	0.0127	0.01534	0.0019	0.026016	4.14477e-11	0.5554	TRUE	44.6787
rs6739278	ALM	hospitalization	-0.021	0.0025911	0.0024	0.028348	1.27292e-18	0.9272	TRUE	76.5625
rs67527161	ALM	hospitalization	-0.0182	-0.025892	0.0023	0.02929	5.79029e-15	0.3767	TRUE	62.6163
rs67551338	ALM	hospitalization	0.0576	-0.035549	0.004	0.052351	1.044e-47	0.4971	TRUE	207.36
rs6762851	ALM	hospitalization	-0.0218	0.0018993	0.002	0.022151	1.49692e-28	0.9317	TRUE	118.81
rs67716382	ALM	hospitalization	0.0226	0.030888	0.0023	0.030412	1.65082e-23	0.3098	TRUE	96.552
rs68049170	ALM	hospitalization	-0.0259	0.018975	0.0021	0.028098	2.6903e-34	0.4995	TRUE	152.111
rs680882	ALM	hospitalization	0.0133	0.0085437	0.0022	0.027385	1.98399e-09	0.7551	TRUE	36.5475
rs6821305	ALM	hospitalization	0.0204	0.0042992	0.0019	0.022726	3.1463e-26	0.85	TRUE	115.28
rs684905	ALM	hospitalization	-0.0118	-0.027347	0.0019	0.029382	7.10003e-10	0.352	TRUE	38.5706
rs6849302	ALM	hospitalization	0.0155	0.0022376	0.0024	0.026368	7.10722e-11	0.9324	TRUE	41.7101
rs6874142	ALM	hospitalization	0.0288	-0.017963	0.0031	0.044201	5.14517e-20	0.6845	TRUE	86.3101
rs6931421	ALM	hospitalization	-0.0279	0.030378	0.002	0.023615	2.30515e-43	0.1983	TRUE	194.602
rs6977416	ALM	hospitalization	0.0457	0.0027487	0.002	0.025921	1.42889e-113	0.9155	TRUE	522.122
rs700677	ALM	hospitalization	0.0173	0.023462	0.002	0.027235	1.13006e-18	0.389	TRUE	74.8225
rs7014590	ALM	hospitalization	-0.0228	-0.05678	0.0022	0.027076	4.47713e-26	0.03599	TRUE	107.405
rs702886	ALM	hospitalization	0.012	0.048059	0.002	0.022308	1.11199e-09	0.03121	TRUE	36
rs704660	ALM	hospitalization	0.0153	-0.015895	0.0019	0.021851	2.27719e-15	0.467	TRUE	64.8449
rs7095472	ALM	hospitalization	0.0267	0.024325	0.0019	0.025033	7.65597e-45	0.3312	TRUE	197.476
rs7107356	ALM	hospitalization	0.0133	-0.0059994	0.0019	0.021479	1.85994e-12	0.78	TRUE	49
rs7129320	ALM	hospitalization	-0.0389	-0.0066446	0.0025	0.029493	7.28954e-53	0.8218	TRUE	242.114
rs713467	ALM	hospitalization	0.0146	-0.0030682	0.0019	0.022725	3.09386e-14	0.8926	TRUE	59.0471
rs7137546	ALM	hospitalization	0.0142	0.0074244	0.0019	0.021859	9.70733e-14	0.7341	FALSE	55.856
rs71414738	ALM	hospitalization	0.015	-0.022846	0.0025	0.029271	1.00201e-09	0.4351	TRUE	36
rs7144307	ALM	hospitalization	-0.0122	0.045291	0.002	0.027683	6.09705e-10	0.1018	TRUE	37.21
rs7185244	ALM	hospitalization	-0.0148	0.029577	0.0023	0.030686	1.39601e-10	0.3351	TRUE	41.4064
rs718603	ALM	hospitalization	0.0131	-0.0086541	0.0021	0.028276	6.67898e-10	0.7596	TRUE	38.9138
rs7220127	ALM	hospitalization	-0.0105	0.0055932	0.0019	0.026936	4.60299e-08	0.8355	TRUE	30.5402
rs7228151	ALM	hospitalization	-0.0185	0.020954	0.0023	0.026226	3.18933e-15	0.4243	TRUE	64.6975
rs7229520	ALM	hospitalization	-0.0224	0.03833	0.002	0.02624	9.20874e-29	0.1441	TRUE	125.44
rs723149	ALM	hospitalization	-0.0276	-0.013685	0.0019	0.02778	1.43186e-47	0.6223	TRUE	211.014
rs72656010	ALM	hospitalization	-0.0668	0.011245	0.0028	0.029383	7.31139e-126	0.7019	TRUE	569.163
rs72657800	ALM	hospitalization	-0.0219	0.03619	0.0035	0.038769	6.39102e-10	0.3506	TRUE	39.1518
rs72695791	ALM	hospitalization	-0.0297	0.1299	0.0051	0.057413	4.57604e-09	0.02366	TRUE	33.9135
rs72721979	ALM	hospitalization	-0.0229	0.075385	0.0027	0.031665	2.19887e-17	0.01728	TRUE	71.9355
rs72726050	ALM	hospitalization	-0.0192	0.090729	0.0034	0.047525	1.84098e-08	0.05625	TRUE	31.8893
rs72771070	ALM	hospitalization	0.015	0.039285	0.0021	0.029361	1.29688e-12	0.1809	TRUE	51.0204
rs72801843	ALM	hospitalization	0.0313	-0.012124	0.0021	0.024728	8.82673e-52	0.6239	TRUE	222.152
rs72841270	ALM	hospitalization	0.0294	-0.037036	0.0028	0.029745	2.25216e-26	0.2131	TRUE	110.25
rs72894003	ALM	hospitalization	-0.0423	-0.031002	0.0038	0.053907	1.89802e-28	0.5652	TRUE	123.912
rs7301341	ALM	hospitalization	-0.0255	-0.028856	0.002	0.023787	9.2747e-37	0.2251	TRUE	162.562
rs73052033	ALM	hospitalization	-0.0151	-0.0066953	0.0024	0.027814	4.79005e-10	0.8098	TRUE	39.5851
rs73125634	ALM	hospitalization	-0.0195	-0.042567	0.0021	0.030965	5.11446e-20	0.1692	TRUE	86.2245
rs7320878	ALM	hospitalization	-0.015	-0.0071101	0.0019	0.02866	1.344e-14	0.8041	TRUE	62.3269
rs7328187	ALM	hospitalization	0.0116	-0.044351	0.0019	0.025573	1.185e-09	0.08287	TRUE	37.2742
rs73384223	ALM	hospitalization	-0.0205	0.0015411	0.0024	0.032047	1.2659e-17	0.9616	TRUE	72.9601
rs73413540	ALM	hospitalization	-0.0124	0.03969	0.0023	0.026068	4.42099e-08	0.1279	TRUE	29.0662
rs73696333	ALM	hospitalization	0.0191	0.033983	0.0024	0.032021	3.19669e-15	0.2886	TRUE	63.3351
rs73856768	ALM	hospitalization	-0.0247	-0.0058688	0.0035	0.036979	1.55418e-12	0.8739	TRUE	49.8033
rs7418410	ALM	hospitalization	0.0155	0.003253	0.0019	0.025073	5.63638e-16	0.8968	TRUE	66.5512
rs74379684	ALM	hospitalization	-0.0272	0.0071739	0.0036	0.04104	4.39137e-14	0.8612	TRUE	57.0864
rs7485647	ALM	hospitalization	-0.0261	-0.012532	0.0026	0.032991	1.04496e-23	0.704	TRUE	100.771
rs75022676	ALM	hospitalization	-0.0163	-0.042368	0.0023	0.033065	2.84315e-12	0.2001	TRUE	50.225
rs7522400	ALM	hospitalization	0.0129	0.038752	0.0022	0.029915	5.62497e-09	0.1952	TRUE	34.3822
rs75508358	ALM	hospitalization	0.0266	-0.053993	0.0045	0.05274	4.29003e-09	0.3059	TRUE	34.9412
rs7570235	ALM	hospitalization	-0.0168	-0.033431	0.0019	0.025732	2.08305e-18	0.1939	TRUE	78.1828
rs75702986	ALM	hospitalization	-0.0163	0.029903	0.0025	0.03518	3.14196e-11	0.3953	TRUE	42.5104
rs7598430	ALM	hospitalization	-0.016	0.017879	0.0019	0.02187	1.37088e-17	0.4136	TRUE	70.9141
rs7610055	ALM	hospitalization	-0.0373	0.03714	0.0029	0.032649	3.55304e-38	0.2553	TRUE	165.433
rs7633464	ALM	hospitalization	0.0175	0.035043	0.0019	0.021449	1.27497e-20	0.1023	TRUE	84.8338
rs76364830	ALM	hospitalization	-0.0471	0.009811	0.0039	0.055211	2.70271e-33	0.859	TRUE	145.852
rs76517946	ALM	hospitalization	-0.0368	0.044573	0.0035	0.038542	1.69395e-26	0.2475	TRUE	110.55
rs7689420	ALM	hospitalization	0.0466	-0.020589	0.0025	0.027698	1.49589e-76	0.4573	TRUE	347.45
rs7701233	ALM	hospitalization	-0.0179	-0.022209	0.0019	0.025869	5.12035e-21	0.3906	TRUE	88.7562
rs77013652	ALM	hospitalization	0.049	0.14079	0.0081	0.10321	1.502e-09	0.1725	TRUE	36.595
rs772222	ALM	hospitalization	0.0121	0.0044118	0.0021	0.028114	1.55199e-08	0.8753	TRUE	33.1995
rs7731023	ALM	hospitalization	0.0166	0.044018	0.0019	0.027855	3.48177e-18	0.114	TRUE	76.3324
rs7735891	ALM	hospitalization	0.0259	-0.0049504	0.0019	0.021717	1.13999e-42	0.8197	TRUE	185.82
rs77364196	ALM	hospitalization	-0.033	-0.099346	0.0043	0.047328	8.34834e-15	0.03581	TRUE	58.8967
rs7768382	ALM	hospitalization	-0.0201	0.0045415	0.0019	0.025508	1.57109e-26	0.8587	TRUE	111.914
rs7768973	ALM	hospitalization	-0.024	0.0025942	0.0019	0.021848	5.43751e-36	0.9055	TRUE	159.557
rs77809369	ALM	hospitalization	0.0237	0.094052	0.0039	0.050694	9.8349e-10	0.06356	TRUE	36.929
rs78000963	ALM	hospitalization	0.0169	-0.063187	0.0031	0.042255	4.38702e-08	0.1348	TRUE	29.7201
rs78051210	ALM	hospitalization	0.0263	-0.011668	0.0036	0.040335	1.63493e-13	0.7724	TRUE	53.3711
rs7816345	ALM	hospitalization	0.0255	-0.015801	0.0025	0.026905	6.22444e-24	0.557	TRUE	104.04
rs781669	ALM	hospitalization	0.0164	0.014659	0.0019	0.021512	3.14123e-18	0.4956	TRUE	74.5042
rs7826059	ALM	hospitalization	0.0114	0.024415	0.002	0.022349	7.61395e-09	0.2746	TRUE	32.49
rs7828086	ALM	hospitalization	0.0135	0.0051734	0.0022	0.029179	1.11099e-09	0.8593	TRUE	37.655
rs78378222	ALM	hospitalization	0.138	0.28106	0.0087	0.11511	4.5144e-56	0.01462	TRUE	251.605
rs78457529	ALM	hospitalization	-0.0904	-0.0018747	0.0088	0.11778	1.22096e-24	0.9873	TRUE	105.529
rs78766798	ALM	hospitalization	0.0319	0.031058	0.0035	0.053397	2.60976e-20	0.5608	TRUE	83.0702
rs7902	ALM	hospitalization	0.0149	-0.0064268	0.0019	0.021214	5.21915e-15	0.7619	TRUE	61.4986
rs79441499	ALM	hospitalization	-0.0138	0.029285	0.0019	0.027745	9.66941e-13	0.2912	TRUE	52.7535
rs7952436	ALM	hospitalization	-0.0453	0.033292	0.0034	0.054721	1.61808e-39	0.5429	TRUE	177.516
rs7971536	ALM	hospitalization	-0.0194	0.0022263	0.0019	0.022736	1.06488e-24	0.922	FALSE	104.255
rs798548	ALM	hospitalization	-0.0359	-0.0099072	0.0021	0.023448	2.85891e-68	0.6726	TRUE	292.247
rs8000973	ALM	hospitalization	0.0134	0.02619	0.0019	0.025092	2.05022e-12	0.2966	TRUE	49.7396
rs8017006	ALM	hospitalization	0.0122	-0.051725	0.002	0.029086	2.21998e-09	0.07534	TRUE	37.21
rs8018486	ALM	hospitalization	-0.0138	0.02287	0.0024	0.027844	1.17801e-08	0.4114	TRUE	33.0625
rs8019890	ALM	hospitalization	0.025	0.012623	0.0019	0.026445	1.95884e-38	0.6331	TRUE	173.13
rs8020095	ALM	hospitalization	-0.0145	0.084087	0.0027	0.031661	4.53398e-08	0.007909	TRUE	28.8409
rs80280630	ALM	hospitalization	-0.0168	-0.016182	0.003	0.035166	2.27898e-08	0.6454	TRUE	31.36
rs80295797	ALM	hospitalization	-0.0198	0.021163	0.002	0.028366	3.8256e-23	0.4556	TRUE	98.01
rs8054549	ALM	hospitalization	-0.0251	-0.0064182	0.0019	0.025706	3.37287e-39	0.8028	TRUE	174.518
rs8084413	ALM	hospitalization	-0.0127	0.013604	0.0019	0.027042	3.24713e-11	0.6149	TRUE	44.6787
rs8136517	ALM	hospitalization	0.0267	0.049175	0.0039	0.04939	6.58264e-12	0.3194	TRUE	46.8698
rs822530	ALM	hospitalization	0.0255	-0.023232	0.0024	0.033429	2.36102e-27	0.4871	TRUE	112.891
rs861674	ALM	hospitalization	0.0128	-0.018173	0.0019	0.022508	1.3649e-11	0.4194	FALSE	45.385
rs867529	ALM	hospitalization	0.0184	-0.0082892	0.0021	0.029503	1.00092e-18	0.7787	TRUE	76.771
rs876122	ALM	hospitalization	0.0162	-0.016385	0.0029	0.034983	2.186e-08	0.6395	TRUE	31.2057
rs900399	ALM	hospitalization	0.0164	0.0020189	0.0019	0.021784	1.35394e-17	0.9262	TRUE	74.5042
rs905938	ALM	hospitalization	0.0394	-0.062587	0.0021	0.024978	8.42558e-77	0.01222	TRUE	352.009
rs909220	ALM	hospitalization	-0.015	0.011798	0.0019	0.02174	3.24489e-15	0.5873	TRUE	62.3269
rs9266244	ALM	hospitalization	-0.0427	0.0029984	0.0021	0.034473	1.21004e-94	0.9307	TRUE	413.444
rs9343327	ALM	hospitalization	0.014	-0.0079163	0.0019	0.0215	1.09094e-13	0.7127	FALSE	54.2936
rs9344126	ALM	hospitalization	-0.0185	-0.015018	0.0019	0.025795	2.20597e-22	0.5604	TRUE	94.8061
rs9375188	ALM	hospitalization	0.0136	-0.016746	0.0019	0.021493	6.80143e-13	0.4359	TRUE	51.2355
rs9385002	ALM	hospitalization	-0.0147	0.027189	0.0022	0.02951	3.26287e-11	0.3569	TRUE	44.6467
rs9388490	ALM	hospitalization	0.0462	0.023626	0.0019	0.026378	1.33045e-130	0.3704	TRUE	591.258
rs9391254	ALM	hospitalization	0.0166	0.037599	0.002	0.024036	2.10184e-16	0.1178	TRUE	68.89
rs947099	ALM	hospitalization	0.0117	-0.0069918	0.002	0.022527	2.70701e-09	0.7563	TRUE	34.2225
rs951366	ALM	hospitalization	0.0205	0.035176	0.0019	0.022269	9.15377e-27	0.1142	TRUE	116.413
rs9525326	ALM	hospitalization	-0.0184	-0.0046855	0.0024	0.027836	3.6241e-14	0.8663	TRUE	58.7778
rs9568031	ALM	hospitalization	-0.0115	-0.021296	0.0021	0.029611	3.33903e-08	0.472	TRUE	29.9887
rs9590328	ALM	hospitalization	0.0153	0.031362	0.0027	0.028629	2.01999e-08	0.2733	TRUE	32.1111
rs9610447	ALM	hospitalization	0.0152	0.0014874	0.0022	0.029942	5.28567e-12	0.9604	TRUE	47.7355
rs9634212	ALM	hospitalization	0.0471	-0.041711	0.0023	0.03062	8.59014e-95	0.1731	TRUE	419.359
rs9636364	ALM	hospitalization	0.011	0.0020014	0.0019	0.021707	5.09296e-09	0.9265	TRUE	33.518
rs9647379	ALM	hospitalization	0.0215	0.02265	0.0019	0.0232	5.54753e-29	0.3289	TRUE	128.047
rs9669278	ALM	hospitalization	-0.0496	0.018133	0.0019	0.02517	5.24807e-151	0.4713	TRUE	681.485
rs9809116	ALM	hospitalization	-0.016	0.012407	0.0019	0.025472	1.31311e-16	0.6262	TRUE	70.9141
rs9828525	ALM	hospitalization	0.0121	-0.035204	0.0019	0.022053	2.50801e-10	0.1104	TRUE	40.5568
rs9832919	ALM	hospitalization	-0.0179	-0.048913	0.002	0.02356	7.89587e-20	0.03789	TRUE	80.1025
rs987666	ALM	hospitalization	0.0185	0.045795	0.0029	0.033562	2.32702e-10	0.1724	TRUE	40.6956
rs9894577	ALM	hospitalization	-0.031	0.058407	0.002	0.026345	1.39508e-52	0.02662	TRUE	240.25
rs9905385	ALM	hospitalization	-0.0339	-0.031918	0.002	0.022975	1.93999e-63	0.1647	TRUE	287.303
rs10068640	ALM	severity	0.0112	-0.076681	0.002	0.038691	1.28201e-08	0.04749	TRUE	31.36
rs10075249	ALM	severity	0.0143	0.017215	0.0019	0.03721	4.55827e-14	0.6436	TRUE	56.6454
rs10107388	ALM	severity	-0.0159	0.017611	0.002	0.038062	6.95344e-16	0.6436	TRUE	63.2025
rs10112506	ALM	severity	-0.012	-0.068215	0.0019	0.028553	5.75705e-10	0.01689	TRUE	39.8892
rs10123619	ALM	severity	-0.0171	0.12286	0.0026	0.039893	4.05042e-11	0.002071	TRUE	43.2559
rs10128333	ALM	severity	-0.0146	0.026139	0.0025	0.046638	9.51305e-09	0.5752	TRUE	34.1056
rs10202845	ALM	severity	-0.0288	-4.5004e-05	0.003	0.058685	5.34564e-22	0.9994	TRUE	92.16
rs10203320	ALM	severity	0.0138	0.047039	0.002	0.041531	7.85597e-12	0.2574	TRUE	47.61
rs10205141	ALM	severity	0.0241	-0.0059534	0.0044	0.066678	4.70999e-08	0.9289	TRUE	30.0005
rs10221831	ALM	severity	0.03	0.063139	0.0053	0.074249	1.80302e-08	0.3951	TRUE	32.0399
rs10225945	ALM	severity	-0.0146	0.053855	0.0026	0.037209	3.27597e-08	0.1478	TRUE	31.5325
rs10242866	ALM	severity	0.0157	0.022123	0.0019	0.028439	3.66269e-16	0.4366	TRUE	68.2798
rs1035583	ALM	severity	0.0148	-0.031225	0.0019	0.028621	1.99205e-14	0.2753	TRUE	60.6759
rs10453441	ALM	severity	-0.0139	0.058298	0.002	0.037908	9.10123e-13	0.1241	TRUE	48.3025
rs10471339	ALM	severity	-0.011	0.009716	0.0019	0.038927	1.448e-08	0.8029	TRUE	33.518
rs1047891	ALM	severity	0.0233	0.0045692	0.002	0.030436	5.70427e-31	0.8807	TRUE	135.722
rs10483727	ALM	severity	-0.0368	-0.018122	0.0019	0.037341	6.72977e-80	0.6275	TRUE	375.136
rs1063582	ALM	severity	-0.0185	0.0048453	0.0022	0.043649	1.12409e-16	0.9116	TRUE	70.7128
rs10637890	ALM	severity	-0.0123	-0.027142	0.002	0.037899	3.95603e-10	0.4739	TRUE	37.8225
rs10748128	ALM	severity	0.0255	0.036834	0.002	0.029031	6.77174e-38	0.2045	TRUE	162.562
rs10776560	ALM	severity	-0.0157	0.012889	0.0019	0.027911	7.87952e-17	0.6442	TRUE	68.2798
rs10807137	ALM	severity	-0.0455	0.073286	0.0025	0.048938	5.67806e-75	0.1343	TRUE	331.24
rs10815274	ALM	severity	0.0124	0.029585	0.0019	0.027877	6.45654e-11	0.2886	TRUE	42.5928
rs10822117	ALM	severity	-0.0176	0.014355	0.0022	0.046587	4.24033e-15	0.758	TRUE	64
rs10845408	ALM	severity	0.0255	0.025613	0.002	0.030602	3.25387e-38	0.4026	TRUE	162.562
rs10858246	ALM	severity	-0.0188	-0.013197	0.002	0.032071	2.34909e-20	0.6807	TRUE	88.36
rs10864899	ALM	severity	-0.0112	0.014878	0.0019	0.038352	3.84503e-09	0.6981	TRUE	34.7479
rs10948	ALM	severity	-0.0252	-0.048696	0.002	0.029548	3.42768e-36	0.09934	TRUE	158.76
rs10975935	ALM	severity	-0.0121	-0.074099	0.0022	0.043335	4.15002e-08	0.08728	TRUE	30.25
rs10982888	ALM	severity	-0.0328	-0.052411	0.003	0.040509	3.96643e-28	0.1957	TRUE	119.538
rs11014285	ALM	severity	0.0342	0.074554	0.0026	0.053074	2.88802e-40	0.1601	TRUE	173.024
rs11042717	ALM	severity	-0.029	0.013308	0.0019	0.028082	4.04297e-53	0.6356	TRUE	232.964
rs11049704	ALM	severity	-0.0183	-0.0085061	0.0021	0.043247	1.10306e-18	0.8441	TRUE	75.9388
rs11060942	ALM	severity	-0.0354	0.094071	0.0052	0.083637	7.49031e-12	0.2607	TRUE	46.3447
rs11070842	ALM	severity	-0.0146	0.010908	0.0026	0.03666	1.30101e-08	0.7661	TRUE	31.5325
rs11121615	ALM	severity	-0.0202	0.037513	0.002	0.040666	3.31894e-23	0.3563	TRUE	102.01
rs111365325	ALM	severity	-0.0271	-0.016533	0.0022	0.043763	1.12409e-33	0.7056	TRUE	151.738
rs111622870	ALM	severity	-0.0282	-0.084159	0.0044	0.070541	1.85999e-10	0.2328	TRUE	41.0764
rs11175919	ALM	severity	0.0349	0.038447	0.0059	0.11468	3.159e-09	0.7374	TRUE	34.9902
rs11187838	ALM	severity	0.0394	-0.10543	0.0019	0.028242	1.16011e-94	0.0001892	TRUE	430.017
rs11191208	ALM	severity	0.0147	0.050025	0.0024	0.048343	3.68901e-10	0.3008	TRUE	37.5156
rs11198591	ALM	severity	0.0148	0.019629	0.002	0.038604	4.90795e-14	0.6111	TRUE	54.76
rs11210892	ALM	severity	0.0118	-0.068928	0.002	0.02897	3.57001e-09	0.01735	TRUE	34.81
rs112153300	ALM	severity	0.0261	0.071081	0.0034	0.050315	7.05342e-15	0.1577	TRUE	58.9282
rs11217863	ALM	severity	-0.0268	-0.041395	0.003	0.046054	1.06292e-19	0.3687	TRUE	79.8044
rs11221657	ALM	severity	0.0179	0.10167	0.0028	0.057032	1.20501e-10	0.07463	TRUE	40.8686
rs11243202	ALM	severity	0.0302	0.034856	0.0019	0.037604	2.8327e-57	0.354	TRUE	252.643
rs112537273	ALM	severity	-0.0212	-0.041506	0.0022	0.034705	3.34426e-21	0.2317	TRUE	92.8595
rs11260035	ALM	severity	0.015	0.063121	0.0021	0.042456	1.85609e-12	0.1371	TRUE	51.0204
rs112873218	ALM	severity	0.0216	-0.051772	0.0031	0.066644	4.02161e-12	0.4372	TRUE	48.5494
rs113146332	ALM	severity	0.0311	0.066431	0.0049	0.079055	2.98696e-10	0.4007	TRUE	40.2836
rs113289555	ALM	severity	-0.0206	0.053345	0.0023	0.048072	7.32656e-20	0.2671	TRUE	80.2193
rs113671109	ALM	severity	-0.015	-0.044511	0.0023	0.034275	4.22863e-11	0.1941	TRUE	42.5331
rs113827862	ALM	severity	-0.0235	-0.070598	0.004	0.087658	4.66702e-09	0.4206	TRUE	34.5156
rs113898003	ALM	severity	-0.036	0.024307	0.0021	0.043043	1.19207e-63	0.5723	TRUE	293.878
rs11421589	ALM	severity	0.0119	-0.049322	0.0019	0.038003	5.98894e-10	0.1943	TRUE	39.2271
rs11580040	ALM	severity	0.0325	-0.18944	0.0035	0.052455	6.76083e-21	0.0003044	TRUE	86.2245
rs11590254	ALM	severity	0.0186	0.056774	0.002	0.041177	4.33611e-20	0.168	TRUE	86.49
rs115912456	ALM	severity	0.0577	-0.031663	0.0047	0.067822	3.69233e-34	0.6406	TRUE	150.715
rs116008080	ALM	severity	-0.0415	-0.044971	0.0063	0.095885	4.05695e-11	0.6391	TRUE	43.3925
rs116052377	ALM	severity	0.0225	0.021821	0.0035	0.049978	7.89042e-11	0.6624	TRUE	41.3265
rs11605297	ALM	severity	0.0146	0.049936	0.0022	0.032802	8.03341e-11	0.1279	TRUE	44.0413
rs116092985	ALM	severity	-0.0401	0.012176	0.0033	0.06526	1.16788e-34	0.852	TRUE	147.659
rs11612462	ALM	severity	0.015	-0.029234	0.0025	0.038012	2.54701e-09	0.4418	TRUE	36
rs11633371	ALM	severity	0.0216	0.00024622	0.0019	0.028137	7.49376e-30	0.993	TRUE	129.241
rs116339650	ALM	severity	-0.0175	-0.045522	0.0029	0.054448	1.05201e-09	0.4031	TRUE	36.415
rs116493405	ALM	severity	0.0287	-0.030972	0.0042	0.058593	9.52138e-12	0.5971	TRUE	46.6944
rs11672848	ALM	severity	-0.0171	0.011682	0.0019	0.037426	7.73393e-19	0.7549	TRUE	81
rs11684531	ALM	severity	-0.0172	0.095153	0.0028	0.075058	4.16697e-10	0.2049	TRUE	37.7347
rs116919274	ALM	severity	0.0271	-0.074199	0.0046	0.063461	3.52298e-09	0.2423	TRUE	34.7075
rs117203652	ALM	severity	-0.0346	-0.042023	0.0055	0.085943	4.31599e-10	0.6249	TRUE	39.5755
rs11720869	ALM	severity	0.0141	-0.035433	0.002	0.038783	2.53805e-12	0.3609	TRUE	49.7025
rs11721522	ALM	severity	0.0106	-0.0079592	0.0019	0.038443	4.03005e-08	0.836	TRUE	31.1247
rs11727162	ALM	severity	-0.017	-4.9959e-05	0.0019	0.028241	2.15477e-19	0.9986	TRUE	80.0554
rs117335233	ALM	severity	-0.0236	-0.066099	0.0042	0.10069	2.561e-08	0.5115	TRUE	31.5737
rs1177765	ALM	severity	-0.0232	-0.014255	0.0019	0.028191	1.3219e-34	0.6131	TRUE	149.097
rs117818446	ALM	severity	0.0423	0.12807	0.0068	0.095371	5.28896e-10	0.1793	TRUE	38.6957
rs117972846	ALM	severity	0.0335	-0.038344	0.0057	0.10411	5.47293e-09	0.7127	TRUE	34.5414
rs11867855	ALM	severity	-0.0132	-0.032967	0.0022	0.032564	2.93103e-09	0.3114	TRUE	36
rs1190540	ALM	severity	0.0125	-0.066759	0.0021	0.03097	1.61901e-09	0.03111	TRUE	35.4308
rs1202186	ALM	severity	-0.012	-0.023516	0.002	0.029901	1.65299e-09	0.4316	TRUE	36
rs12051245	ALM	severity	0.0299	0.023263	0.0022	0.035423	2.56389e-40	0.5113	TRUE	184.713
rs12074850	ALM	severity	0.0393	-0.076725	0.0033	0.049001	2.72207e-33	0.1174	TRUE	141.826
rs12150907	ALM	severity	-0.0219	0.026852	0.0024	0.048043	7.21938e-20	0.5762	TRUE	83.2656
rs12185775	ALM	severity	-0.0167	-0.028655	0.003	0.073384	3.661e-08	0.6962	TRUE	30.9878
rs12188208	ALM	severity	-0.0195	-0.046189	0.0022	0.047508	1.40088e-18	0.3309	TRUE	78.564
rs12340775	ALM	severity	-0.0287	-0.045442	0.0043	0.09672	1.73181e-11	0.6385	TRUE	44.5479
rs12344515	ALM	severity	-0.0163	0.032877	0.0022	0.032419	2.27719e-13	0.3105	TRUE	54.8946
rs12347137	ALM	severity	-0.046	-0.00093909	0.0024	0.037382	9.79716e-85	0.98	TRUE	367.361
rs12351226	ALM	severity	0.0218	-0.018351	0.0025	0.050813	9.13482e-18	0.718	TRUE	76.0384
rs12461874	ALM	severity	-0.0181	-0.02951	0.0021	0.031111	1.26386e-17	0.3428	TRUE	74.288
rs12483401	ALM	severity	-0.0387	0.10232	0.0067	0.16718	9.22104e-09	0.5405	TRUE	33.3636
rs12512942	ALM	severity	-0.0162	0.039389	0.002	0.040398	1.58016e-16	0.3295	TRUE	65.61
rs12517711	ALM	severity	-0.0147	0.019205	0.0019	0.040566	2.78869e-14	0.6359	TRUE	59.8587
rs12519407	ALM	severity	0.0181	-0.016043	0.0022	0.030356	3.3752e-17	0.5972	TRUE	67.688
rs12533452	ALM	severity	0.0237	0.022902	0.0026	0.051327	1.31401e-19	0.6555	TRUE	83.0902
rs12541381	ALM	severity	-0.0319	0.041997	0.0022	0.04672	2.80931e-49	0.3687	TRUE	210.25
rs12563442	ALM	severity	0.0122	0.044804	0.0021	0.042174	9.93299e-09	0.2881	TRUE	33.7506
rs1260326	ALM	severity	0.0323	0.018151	0.0019	0.028616	6.15886e-64	0.5259	TRUE	289
rs12616192	ALM	severity	-0.0261	0.090327	0.0038	0.064963	6.82967e-12	0.1644	TRUE	47.1752
rs12655296	ALM	severity	-0.011	-0.023417	0.002	0.03811	1.62002e-08	0.5389	TRUE	30.25
rs12702693	ALM	severity	0.0173	0.0089873	0.0019	0.028135	6.56145e-20	0.7494	TRUE	82.9058
rs12724708	ALM	severity	0.0243	-0.0049723	0.002	0.029875	1.65615e-35	0.8678	TRUE	147.623
rs12773500	ALM	severity	0.0171	-0.029732	0.0028	0.039728	5.05406e-10	0.4542	TRUE	37.2972
rs12831751	ALM	severity	0.0172	0.02139	0.0021	0.040931	1.57398e-16	0.6013	TRUE	67.0839
rs1290786	ALM	severity	-0.0143	-0.072163	0.0019	0.02851	7.14167e-14	0.01137	TRUE	56.6454
rs12909863	ALM	severity	0.0189	-0.0075029	0.0022	0.041433	6.04644e-18	0.8563	TRUE	73.8037
rs1291114	ALM	severity	0.0173	-0.10899	0.0031	0.066217	1.94599e-08	0.09977	TRUE	31.1436
rs12943867	ALM	severity	0.0184	-0.033203	0.002	0.046656	7.56833e-20	0.4767	TRUE	84.64
rs12997625	ALM	severity	-0.017	-0.058176	0.0019	0.028056	1.50107e-19	0.03812	TRUE	80.0554
rs13037813	ALM	severity	0.0292	0.0034516	0.0022	0.047762	1.71199e-39	0.9424	TRUE	176.165
rs13109280	ALM	severity	0.0131	0.097291	0.002	0.040971	9.14534e-11	0.01757	TRUE	42.9025
rs13127468	ALM	severity	-0.0123	-0.046938	0.0019	0.037593	9.85825e-11	0.2118	TRUE	41.9086
rs13170063	ALM	severity	-0.0152	-0.061822	0.0019	0.038281	4.10771e-15	0.1063	TRUE	64
rs1319012	ALM	severity	-0.052	0.077604	0.0037	0.079849	3.29534e-45	0.3311	TRUE	197.516
rs1324538	ALM	severity	0.0237	0.019086	0.0019	0.029437	1.73301e-34	0.5167	TRUE	155.593
rs1325596	ALM	severity	0.0287	-0.00029997	0.0019	0.0283	2.77077e-52	0.9915	TRUE	228.169
rs1330826	ALM	severity	0.0162	-0.0286	0.0023	0.046283	1.03896e-12	0.5366	TRUE	49.6106
rs13316	ALM	severity	0.0115	-0.0080962	0.0019	0.038598	3.65502e-09	0.8339	TRUE	36.6343
rs13391980	ALM	severity	-0.0225	-0.059233	0.0029	0.043226	7.59801e-15	0.1706	TRUE	60.1962
rs1341215	ALM	severity	0.0229	-0.051199	0.0027	0.041993	6.3183e-17	0.2228	TRUE	71.9355
rs1405227	ALM	severity	0.0129	0.00063426	0.002	0.040887	1.573e-10	0.9876	TRUE	41.6025
rs140657345	ALM	severity	-0.02	0.11373	0.0022	0.04376	5.5335e-20	0.009354	TRUE	82.6446
rs143076454	ALM	severity	-0.0499	0.058635	0.007	0.12975	1.05512e-12	0.6513	TRUE	50.8165
rs143384	ALM	severity	0.0725	-0.027617	0.0019	0.037269	1e-200	0.4587	TRUE	1456.02
rs143554698	ALM	severity	-0.0257	0.025367	0.0027	0.051857	3.39391e-21	0.6247	TRUE	90.6022
rs144109601	ALM	severity	-0.0278	-0.037991	0.0048	0.070261	5.15003e-09	0.5887	TRUE	33.5434
rs1443536	ALM	severity	0.0218	-0.040023	0.0021	0.04071	1.91205e-26	0.3255	TRUE	107.764
rs1444628	ALM	severity	0.024	-0.021007	0.002	0.039356	6.84542e-32	0.5935	TRUE	144
rs144627572	ALM	severity	0.0439	-0.054842	0.0053	0.07785	1.30197e-16	0.4811	TRUE	68.6084
rs147110934	ALM	severity	-0.0722	-0.1231	0.0062	0.089862	9.38858e-32	0.1707	TRUE	135.61
rs147233090	ALM	severity	-0.0446	0.091167	0.0061	0.078303	3.95367e-13	0.2443	TRUE	53.4577
rs1472852	ALM	severity	-0.0638	-0.022973	0.0026	0.037239	8.22243e-135	0.5373	TRUE	602.136
rs1478575	ALM	severity	0.0312	-0.012683	0.002	0.029764	5.20236e-54	0.67	TRUE	243.36
rs148617731	ALM	severity	0.041	-0.085527	0.0043	0.08508	5.91562e-22	0.3148	TRUE	90.914
rs14976	ALM	severity	0.0144	0.0062783	0.002	0.042716	1.42692e-12	0.8832	TRUE	51.84
rs1514134	ALM	severity	-0.0114	-0.063602	0.0019	0.037839	3.57396e-09	0.09279	TRUE	36
rs1556659	ALM	severity	0.0163	0.026141	0.002	0.04019	7.18952e-17	0.5154	TRUE	66.4225
rs1584011	ALM	severity	0.0159	-0.015424	0.002	0.038613	9.77687e-16	0.6896	TRUE	63.2025
rs165849	ALM	severity	0.0157	0.0011897	0.0021	0.03923	4.56983e-14	0.9758	TRUE	55.8934
rs16989695	ALM	severity	-0.0139	-0.062405	0.0019	0.038205	1.93019e-13	0.1024	TRUE	53.5208
rs17197114	ALM	severity	0.0177	0.020732	0.0025	0.051958	1.54383e-12	0.6899	TRUE	50.1264
rs17278379	ALM	severity	0.0226	-0.046944	0.0029	0.06278	2.39773e-15	0.4546	TRUE	60.7325
rs1730028	ALM	severity	0.0131	0.025178	0.0019	0.028445	7.38584e-12	0.3761	TRUE	47.5374
rs173135	ALM	severity	-0.0341	0.059886	0.003	0.062334	3.24564e-30	0.3367	TRUE	129.201
rs17400325	ALM	severity	0.0345	-0.11805	0.0047	0.06568	2.10087e-13	0.07229	TRUE	53.8818
rs17408561	ALM	severity	0.0123	0.089164	0.002	0.048941	5.99998e-10	0.06848	TRUE	37.8225
rs17478946	ALM	severity	-0.0192	-0.059209	0.0021	0.042563	9.98389e-21	0.1642	TRUE	83.5918
rs17681189	ALM	severity	-0.0131	-0.056108	0.0019	0.03768	5.81969e-12	0.1365	TRUE	47.5374
rs17718736	ALM	severity	0.0115	0.0061016	0.002	0.040773	1.39399e-08	0.881	TRUE	33.0625
rs17773965	ALM	severity	-0.0163	0.049143	0.0027	0.05971	1.50699e-09	0.4105	TRUE	36.4458
rs1797070	ALM	severity	0.0219	-0.0070947	0.0021	0.030683	4.93287e-25	0.8171	TRUE	108.755
rs1823217	ALM	severity	-0.0181	-0.093768	0.002	0.038404	4.05602e-20	0.01462	TRUE	81.9025
rs182798714	ALM	severity	0.0376	0.21306	0.0062	0.12504	1.45101e-09	0.08839	TRUE	36.7784
rs1880318	ALM	severity	0.0147	0.0076315	0.0024	0.047307	6.85899e-10	0.8718	TRUE	37.5156
rs1933081	ALM	severity	0.0267	-0.031005	0.0034	0.048794	5.32844e-15	0.5252	TRUE	61.6687
rs2025808	ALM	severity	0.0122	0.041712	0.0022	0.033004	1.71601e-08	0.2063	TRUE	30.7521
rs2070598	ALM	severity	0.0204	0.014094	0.0019	0.028424	6.35624e-27	0.62	TRUE	115.28
rs2071450	ALM	severity	-0.0174	-0.068421	0.002	0.040103	8.84708e-19	0.08799	TRUE	75.69
rs2089111	ALM	severity	-0.0172	0.018056	0.0022	0.04165	1.72584e-15	0.6646	TRUE	61.124
rs2101017	ALM	severity	-0.0223	0.018439	0.0028	0.041555	1.44411e-15	0.6572	TRUE	63.4298
rs212526	ALM	severity	0.0214	0.0069205	0.0019	0.028463	3.84326e-29	0.8079	TRUE	126.859
rs2140619	ALM	severity	0.0113	-0.040532	0.0019	0.037514	5.17798e-09	0.2799	TRUE	35.3712
rs2142331	ALM	severity	-0.0165	-0.044832	0.0019	0.029527	1.37784e-17	0.1289	TRUE	75.4155
rs2142644	ALM	severity	-0.0181	0.059501	0.002	0.041161	3.37287e-19	0.1483	TRUE	81.9025
rs2181834	ALM	severity	0.0254	0.023917	0.0019	0.028215	7.69485e-41	0.3966	TRUE	178.715
rs2188805	ALM	severity	0.0114	-0.032289	0.002	0.040378	2.003e-08	0.4239	TRUE	32.49
rs2209098	ALM	severity	0.024	0.039991	0.002	0.029675	1.72783e-32	0.1778	TRUE	144
rs2212926	ALM	severity	-0.022	-0.00058712	0.0023	0.033999	7.74819e-21	0.9862	TRUE	91.4934
rs2230033	ALM	severity	-0.0265	-0.0034038	0.0019	0.028245	3.48819e-43	0.9041	TRUE	194.529
rs2236406	ALM	severity	0.0394	0.0080065	0.002	0.040554	1.25806e-87	0.8435	TRUE	388.09
rs2237485	ALM	severity	0.0191	-0.044659	0.0023	0.03279	3.73422e-17	0.1732	TRUE	68.9622
rs2268718	ALM	severity	0.0141	-0.053665	0.0021	0.032207	3.23594e-11	0.09566	TRUE	45.0816
rs2270894	ALM	severity	-0.0332	-0.039362	0.0024	0.050033	1.25401e-42	0.4314	TRUE	191.361
rs2283200	ALM	severity	-0.0281	0.023308	0.0042	0.056695	1.48115e-11	0.681	TRUE	44.7625
rs2289629	ALM	severity	-0.0148	0.027278	0.002	0.029226	8.02047e-14	0.3506	TRUE	54.76
rs2303423	ALM	severity	0.0168	-0.0096776	0.003	0.043129	2.64399e-08	0.8225	TRUE	31.36
rs2305141	ALM	severity	0.0183	-0.021687	0.0019	0.028794	1.07498e-21	0.4513	TRUE	92.7673
rs2324154	ALM	severity	0.015	-0.038583	0.0019	0.027906	1.91602e-15	0.1668	TRUE	62.3269
rs234640	ALM	severity	-0.0131	0.0036115	0.0019	0.037471	3.86812e-12	0.9232	TRUE	47.5374
rs2347603	ALM	severity	-0.0181	-0.021431	0.0022	0.042599	5.64547e-17	0.6149	TRUE	67.688
rs2347808	ALM	severity	-0.0125	0.065276	0.0019	0.039163	5.78762e-11	0.09556	TRUE	43.2825
rs2390669	ALM	severity	0.0174	-0.0046134	0.0028	0.041011	6.996e-10	0.9104	TRUE	38.6173
rs244711	ALM	severity	0.0279	-0.0048818	0.0022	0.04397	1.54383e-37	0.9116	TRUE	160.829
rs2490302	ALM	severity	0.0221	0.052855	0.0034	0.06955	6.23735e-11	0.4473	TRUE	42.25
rs249677	ALM	severity	-0.0109	-0.0043035	0.002	0.029746	2.40298e-08	0.885	TRUE	29.7025
rs2569888	ALM	severity	0.0133	0.08711	0.0022	0.042479	2.29298e-09	0.0403	TRUE	36.5475
rs2578565	ALM	severity	-0.0141	-0.029226	0.002	0.030466	1.37404e-12	0.3374	TRUE	49.7025
rs2592208	ALM	severity	-0.0124	0.0031059	0.0019	0.028017	5.51696e-11	0.9117	TRUE	42.5928
rs2648725	ALM	severity	0.0165	0.092148	0.0023	0.048427	8.20352e-13	0.05706	TRUE	51.465
rs2663126	ALM	severity	-0.0139	-0.025503	0.0021	0.04141	1.35613e-11	0.538	TRUE	43.8118
rs2676298	ALM	severity	-0.0269	-0.005344	0.0027	0.066248	2.38506e-23	0.9357	TRUE	99.2606
rs2717008	ALM	severity	-0.0127	-0.032494	0.0019	0.028578	4.9877e-11	0.2555	TRUE	44.6787
rs2748501	ALM	severity	-0.0195	-0.022008	0.0019	0.028295	1.31099e-24	0.4367	TRUE	105.332
rs2754255	ALM	severity	-0.0153	-0.022982	0.0023	0.03439	1.04689e-11	0.5039	TRUE	44.2514
rs2763263	ALM	severity	-0.017	-0.062519	0.0022	0.043645	1.37088e-14	0.152	TRUE	59.7107
rs2764264	ALM	severity	0.0203	0.069972	0.0021	0.038999	5.07341e-23	0.07278	TRUE	93.4444
rs2788213	ALM	severity	0.0123	0.055561	0.0021	0.040478	3.79603e-09	0.1699	TRUE	34.3061
rs2789365	ALM	severity	-0.0145	-0.022218	0.0019	0.028431	1.14209e-14	0.4345	TRUE	58.241
rs2807339	ALM	severity	0.0162	-0.0023318	0.0022	0.030723	1.23994e-13	0.9395	TRUE	54.2231
rs28379706	ALM	severity	0.0114	-0.047813	0.002	0.028683	4.49004e-09	0.09553	TRUE	32.49
rs28485212	ALM	severity	-0.0188	-0.046331	0.0027	0.052061	1.24194e-12	0.3735	TRUE	48.4829
rs28529055	ALM	severity	-0.0147	-0.018486	0.0019	0.038485	1.87888e-14	0.631	TRUE	59.8587
rs28529426	ALM	severity	-0.0168	0.010204	0.0026	0.054109	5.82371e-11	0.8504	TRUE	41.7515
rs28592876	ALM	severity	0.03	-0.019931	0.0023	0.033986	9.08657e-38	0.5576	TRUE	170.132
rs28678024	ALM	severity	-0.0119	0.062322	0.0021	0.041735	1.89898e-08	0.1354	TRUE	32.1111
rs2871865	ALM	severity	-0.0493	-0.00091489	0.003	0.042929	3.40408e-62	0.983	TRUE	270.054
rs2871960	ALM	severity	0.0469	-0.0369	0.0019	0.028561	2.1677e-135	0.1964	TRUE	609.31
rs2885697	ALM	severity	-0.0323	-0.016565	0.002	0.030252	9.20662e-60	0.584	TRUE	260.822
rs291979	ALM	severity	0.0242	0.03332	0.0023	0.033006	6.75616e-27	0.3127	TRUE	110.707
rs2923411	ALM	severity	0.0127	0.050591	0.0019	0.028524	4.7698e-11	0.07612	TRUE	44.6787
rs2925155	ALM	severity	-0.015	0.080774	0.0022	0.042782	5.46638e-12	0.05902	TRUE	46.4876
rs2971857	ALM	severity	-0.0119	-0.03578	0.0019	0.038006	3.69999e-10	0.3465	TRUE	39.2271
rs2978362	ALM	severity	0.0106	-0.03127	0.0019	0.038395	2.848e-08	0.4154	TRUE	31.1247
rs3033487	ALM	severity	0.0153	0.04575	0.0024	0.050473	1.93402e-10	0.3647	TRUE	40.6406
rs3063063	ALM	severity	-0.0182	-0.014329	0.002	0.040891	2.56685e-19	0.726	TRUE	82.81
rs3103223	ALM	severity	0.0126	-0.030108	0.0022	0.042529	6.01797e-09	0.479	TRUE	32.8017
rs3116194	ALM	severity	-0.0295	0.098507	0.0032	0.046171	8.29469e-21	0.03288	TRUE	84.9854
rs3116602	ALM	severity	-0.0612	0.025672	0.0023	0.033484	9.52796e-155	0.4433	TRUE	708.023
rs31196	ALM	severity	-0.0107	0.039883	0.0019	0.028293	2.071e-08	0.1587	TRUE	31.7147
rs331917	ALM	severity	-0.0127	0.02378	0.0019	0.038357	3.5416e-11	0.5353	TRUE	44.6787
rs332116	ALM	severity	-0.0206	0.040574	0.0021	0.042548	2.88602e-22	0.3403	TRUE	96.2268
rs336630	ALM	severity	-0.0106	-0.019204	0.0019	0.045937	2.89701e-08	0.6759	TRUE	31.1247
rs33973388	ALM	severity	0.0249	-0.006428	0.0019	0.028476	1.44611e-38	0.8214	TRUE	171.748
rs33986149	ALM	severity	-0.0154	-0.065045	0.0019	0.038315	2.22998e-15	0.08957	TRUE	65.6953
rs34312629	ALM	severity	-0.017	-0.028829	0.0021	0.042492	2.12324e-15	0.4975	TRUE	65.5329
rs34338597	ALM	severity	-0.0112	0.043155	0.0019	0.02894	7.88007e-09	0.1359	TRUE	34.7479
rs34345560	ALM	severity	0.0219	-0.05511	0.0024	0.054601	7.09741e-20	0.3128	TRUE	83.2656
rs34517439	ALM	severity	0.0421	0.03084	0.0029	0.074446	5.8023e-48	0.6787	TRUE	210.75
rs34522021	ALM	severity	0.0126	-0.0069781	0.0019	0.028193	3.37598e-11	0.8045	TRUE	43.9778
rs34776209	ALM	severity	-0.0317	0.019598	0.0022	0.045613	1.77787e-47	0.6674	TRUE	207.622
rs34879158	ALM	severity	-0.0363	0.074238	0.0022	0.032294	1.54917e-63	0.02152	TRUE	272.25
rs35073631	ALM	severity	0.0112	-0.049251	0.0019	0.038644	5.92298e-09	0.2025	TRUE	34.7479
rs350832	ALM	severity	-0.0165	0.10063	0.0023	0.045779	3.44112e-13	0.02794	TRUE	51.465
rs35086476	ALM	severity	0.0109	-0.047536	0.0019	0.03753	8.42694e-09	0.2053	TRUE	32.9114
rs35166681	ALM	severity	0.0214	-0.060594	0.0026	0.050641	1.54989e-16	0.2315	TRUE	67.7456
rs35230100	ALM	severity	-0.0262	0.030137	0.002	0.040751	4.4157e-40	0.4596	TRUE	171.61
rs35288270	ALM	severity	-0.0328	-0.06908	0.0028	0.052594	3.43479e-32	0.189	TRUE	137.224
rs35631698	ALM	severity	0.0145	-0.012664	0.002	0.039646	2.59119e-13	0.7494	TRUE	52.5625
rs35732917	ALM	severity	0.0204	-0.047241	0.0021	0.043168	2.08018e-22	0.2738	TRUE	94.3673
rs35756741	ALM	severity	-0.0378	0.078625	0.0033	0.049892	5.80096e-31	0.115	TRUE	131.207
rs35811052	ALM	severity	-0.0148	0.019853	0.0022	0.045824	8.84097e-12	0.6648	TRUE	45.2562
rs35963161	ALM	severity	-0.0157	-0.018942	0.0019	0.040733	7.45762e-16	0.6419	TRUE	68.2798
rs36000545	ALM	severity	-0.022	-0.0035577	0.002	0.038193	2.558e-29	0.9258	TRUE	121
rs36048468	ALM	severity	0.0254	0.011787	0.0023	0.033981	9.33899e-28	0.7287	TRUE	121.958
rs36052389	ALM	severity	0.0132	-0.062979	0.0019	0.038168	5.26744e-12	0.09893	TRUE	48.2659
rs36226649	ALM	severity	0.0485	-0.0066624	0.0038	0.059715	3.05281e-37	0.9112	TRUE	162.898
rs3764002	ALM	severity	0.028	-0.063503	0.0021	0.033008	4.47095e-39	0.05437	TRUE	177.778
rs3768495	ALM	severity	-0.0178	0.031134	0.0021	0.03191	1.06611e-17	0.3292	TRUE	71.8458
rs3769598	ALM	severity	0.0171	-0.046631	0.0027	0.041664	1.322e-10	0.263	TRUE	40.1111
rs3782232	ALM	severity	-0.0339	0.13073	0.0037	0.071707	2.40602e-20	0.06828	TRUE	83.9452
rs3792819	ALM	severity	0.021	0.021308	0.0034	0.044683	4.42201e-10	0.6335	TRUE	38.1488
rs3818416	ALM	severity	0.0279	0.00037736	0.0022	0.032355	2.00817e-35	0.9907	TRUE	160.829
rs3828729	ALM	severity	-0.016	0.037592	0.002	0.038939	4.66874e-15	0.3343	TRUE	64
rs395980	ALM	severity	-0.0184	-0.016336	0.0021	0.044401	1.02094e-17	0.7129	TRUE	76.771
rs40270	ALM	severity	0.0151	-0.010354	0.0022	0.032638	1.89802e-11	0.7511	TRUE	47.1095
rs4073154	ALM	severity	0.0274	-0.064428	0.0023	0.034987	1.92486e-33	0.06555	TRUE	141.921
rs4076108	ALM	severity	0.0174	0.010222	0.0022	0.04511	2.29721e-15	0.8207	TRUE	62.5537
rs4077103	ALM	severity	-0.0143	-0.077963	0.0026	0.047497	4.17503e-08	0.1007	TRUE	30.25
rs41311445	ALM	severity	-0.0328	0.092584	0.0032	0.046973	4.72825e-24	0.04872	TRUE	105.062
rs42039	ALM	severity	0.0481	0.01266	0.0022	0.032376	3.53183e-106	0.6958	TRUE	478.019
rs4244809	ALM	severity	-0.0262	0.0067638	0.0023	0.043319	5.55392e-29	0.8759	TRUE	129.762
rs4252548	ALM	severity	-0.0753	-0.054162	0.0065	0.086774	2.95597e-31	0.5325	TRUE	134.203
rs4274112	ALM	severity	-0.0217	-0.031865	0.002	0.039935	2.47116e-28	0.4249	TRUE	117.722
rs4282339	ALM	severity	-0.0311	-0.014824	0.0023	0.034725	6.16453e-41	0.6694	TRUE	182.837
rs4287835	ALM	severity	0.0147	-0.03394	0.0019	0.028173	9.94489e-15	0.2283	TRUE	59.8587
rs4360494	ALM	severity	-0.0198	-0.032048	0.0019	0.03795	7.88315e-26	0.3984	FALSE	108.598
rs4383083	ALM	severity	0.0111	0.06181	0.002	0.040983	2.90898e-08	0.1315	TRUE	30.8025
rs45474992	ALM	severity	-0.0617	-0.017182	0.0051	0.13137	2.16721e-33	0.8959	TRUE	146.363
rs45528934	ALM	severity	0.0262	0.016987	0.0026	0.053442	1.96517e-24	0.7506	TRUE	101.544
rs4602848	ALM	severity	0.016	-0.039364	0.002	0.030497	3.14485e-15	0.1968	TRUE	64
rs4622329	ALM	severity	0.0149	-0.035746	0.002	0.037295	8.61986e-14	0.3378	TRUE	55.5025
rs4640244	ALM	severity	-0.02	0.012671	0.0019	0.028397	3.80978e-25	0.6555	TRUE	110.803
rs4644481	ALM	severity	-0.0112	-0.004199	0.0019	0.03938	3.54201e-09	0.9151	TRUE	34.7479
rs4655345	ALM	severity	-0.0246	0.03602	0.0019	0.028491	5.81032e-38	0.2061	TRUE	167.634
rs4682483	ALM	severity	-0.0165	0.062513	0.0026	0.038504	2.651e-10	0.1045	TRUE	40.2737
rs4683435	ALM	severity	0.0144	0.01513	0.0022	0.035298	1.60498e-10	0.6682	TRUE	42.843
rs4735761	ALM	severity	0.0331	-0.016727	0.0021	0.031378	3.66185e-56	0.594	TRUE	248.438
rs4748008	ALM	severity	-0.0125	0.030665	0.0019	0.037552	8.94953e-11	0.4142	TRUE	43.2825
rs4752689	ALM	severity	0.0205	-0.037634	0.0019	0.028363	1.36301e-26	0.1845	TRUE	116.413
rs4752829	ALM	severity	0.0262	0.014845	0.0021	0.0323	5.90201e-36	0.6458	TRUE	155.655
rs4788218	ALM	severity	0.0275	-0.00023556	0.0019	0.029713	5.52459e-46	0.9937	TRUE	209.488
rs4807472	ALM	severity	-0.0158	0.051201	0.002	0.042337	8.18276e-15	0.2265	TRUE	62.41
rs4818280	ALM	severity	-0.0124	0.0034838	0.002	0.037976	2.84302e-10	0.9269	TRUE	38.44
rs4847378	ALM	severity	0.0136	0.0075787	0.0019	0.02889	1.64286e-12	0.7931	TRUE	51.2355
rs4852257	ALM	severity	-0.0231	0.02336	0.0019	0.037638	6.21155e-34	0.5348	TRUE	147.814
rs4870941	ALM	severity	-0.0297	0.0016053	0.0023	0.046128	1.09194e-39	0.9722	TRUE	166.747
rs4900578	ALM	severity	-0.0177	0.035627	0.002	0.043013	1.7559e-19	0.4075	TRUE	78.3225
rs4932439	ALM	severity	-0.0151	-0.036645	0.0025	0.037341	1.43301e-09	0.3264	TRUE	36.4816
rs4940874	ALM	severity	0.0148	0.022747	0.0024	0.036032	1.244e-09	0.5278	TRUE	38.0278
rs496783	ALM	severity	-0.0124	-0.010029	0.0019	0.037576	8.12643e-11	0.7895	TRUE	42.5928
rs4976262	ALM	severity	-0.0245	-0.044183	0.002	0.041232	4.3722e-33	0.2839	TRUE	150.062
rs4985445	ALM	severity	-0.0175	0.033354	0.0019	0.028276	3.29534e-20	0.2382	TRUE	84.8338
rs532499	ALM	severity	-0.0127	0.087757	0.0022	0.046125	4.90004e-09	0.0571	TRUE	33.3244
rs543650	ALM	severity	0.025	-0.026795	0.002	0.038024	1.49314e-37	0.481	TRUE	156.25
rs545104	ALM	severity	0.0127	-0.039564	0.002	0.037949	8.08351e-11	0.2972	TRUE	40.3225
rs55758152	ALM	severity	0.0145	0.004696	0.002	0.044702	1.05293e-12	0.9163	TRUE	52.5625
rs55852614	ALM	severity	-0.0393	0.032993	0.0022	0.033749	3.287e-73	0.3283	TRUE	319.11
rs55872725	ALM	severity	0.0222	-0.028788	0.0019	0.028371	1.46285e-30	0.3102	TRUE	136.521
rs56112295	ALM	severity	0.0154	-0.0086508	0.0024	0.055665	1.118e-10	0.8765	TRUE	41.1736
rs56207600	ALM	severity	0.0192	-0.038853	0.003	0.048024	2.50098e-10	0.4185	TRUE	40.96
rs568267	ALM	severity	0.0122	-0.038869	0.0022	0.045851	2.22602e-08	0.3966	TRUE	30.7521
rs57059662	ALM	severity	0.0118	0.049356	0.002	0.040749	5.63106e-09	0.2258	TRUE	34.81
rs57513571	ALM	severity	-0.0191	-0.02611	0.0024	0.037317	7.02102e-16	0.4841	TRUE	63.3351
rs5753518	ALM	severity	0.0242	-0.0043692	0.0033	0.050033	5.03849e-13	0.9304	TRUE	53.7778
rs57791149	ALM	severity	-0.0173	-0.016426	0.0019	0.039715	3.26137e-19	0.6792	TRUE	82.9058
rs591668	ALM	severity	-0.0174	-0.0048905	0.0019	0.028862	1.99618e-19	0.8654	TRUE	83.867
rs599004	ALM	severity	-0.0157	-0.035341	0.0021	0.030611	6.5283e-14	0.2483	TRUE	55.8934
rs59950280	ALM	severity	-0.0254	-0.056225	0.002	0.040658	7.31981e-36	0.1667	TRUE	161.29
rs59985551	ALM	severity	-0.0313	-0.0068672	0.0022	0.032847	2.43388e-44	0.8344	TRUE	202.415
rs6028716	ALM	severity	-0.021	0.027647	0.0022	0.043124	4.58247e-22	0.5215	TRUE	91.1157
rs60408354	ALM	severity	0.0259	0.010772	0.0036	0.054153	1.15213e-12	0.8423	TRUE	51.76
rs604723	ALM	severity	-0.0166	-0.052595	0.0021	0.042631	8.16018e-15	0.2173	TRUE	62.4853
rs6054491	ALM	severity	-0.0142	-0.12455	0.0022	0.045782	2.15199e-10	0.006517	TRUE	41.6612
rs60804050	ALM	severity	-0.0217	-0.031353	0.0021	0.032387	5.01303e-24	0.333	TRUE	106.778
rs6082354	ALM	severity	-0.024	0.0083305	0.002	0.040617	1.18987e-32	0.8375	TRUE	144
rs61397287	ALM	severity	0.0235	0.097145	0.0036	0.081472	4.45349e-11	0.2331	TRUE	42.6119
rs6142059	ALM	severity	0.0116	-0.011784	0.0019	0.037445	1.19001e-09	0.753	TRUE	37.2742
rs61528919	ALM	severity	0.014	0.03033	0.002	0.040818	3.32889e-12	0.4575	TRUE	49
rs61729527	ALM	severity	-0.0346	-0.083238	0.0043	0.06715	4.85848e-16	0.2151	TRUE	64.7463
rs61732778	ALM	severity	0.023	-0.019812	0.0037	0.055122	3.13199e-10	0.7193	TRUE	38.6413
rs61827272	ALM	severity	0.0144	0.018563	0.0021	0.043792	7.89042e-12	0.6716	TRUE	47.0204
rs61919240	ALM	severity	0.0137	0.018474	0.002	0.041796	9.77012e-12	0.6585	TRUE	46.9225
rs61944841	ALM	severity	0.0253	-0.041158	0.002	0.041207	3.54079e-37	0.3179	TRUE	160.023
rs62033029	ALM	severity	-0.0141	-0.041891	0.0023	0.034615	1.726e-09	0.2262	TRUE	37.5822
rs62106258	ALM	severity	-0.0504	0.089005	0.0044	0.065028	6.44763e-31	0.1711	TRUE	131.207
rs62143873	ALM	severity	-0.0115	-0.031947	0.0019	0.038037	1.193e-09	0.401	TRUE	36.6343
rs62466110	ALM	severity	-0.0371	0.17116	0.0041	0.10594	5.74116e-20	0.1062	TRUE	81.8804
rs62501195	ALM	severity	-0.0198	0.022137	0.0025	0.051476	8.11335e-15	0.6672	TRUE	62.7264
rs62515437	ALM	severity	0.0369	0.0007162	0.0023	0.034053	8.7882e-60	0.9832	TRUE	257.393
rs62621812	ALM	severity	0.0743	0.068094	0.0069	0.10144	3.16301e-27	0.502	TRUE	115.952
rs6470771	ALM	severity	-0.0268	0.075502	0.0025	0.036783	1.5449e-26	0.04011	TRUE	114.918
rs6543146	ALM	severity	0.0154	-0.019006	0.0019	0.037697	4.18697e-16	0.6141	TRUE	65.6953
rs655113	ALM	severity	0.0188	0.030415	0.0021	0.031133	7.41822e-20	0.3286	TRUE	80.1451
rs6570509	ALM	severity	-0.0244	0.02199	0.0021	0.029729	1.2659e-31	0.4595	TRUE	135.002
rs6582398	ALM	severity	0.014	0.019129	0.002	0.040305	1.13501e-12	0.6351	TRUE	49
rs6593210	ALM	severity	0.0146	0.043262	0.0024	0.043674	4.88203e-10	0.3219	TRUE	37.0069
rs6675858	ALM	severity	-0.0137	-0.014569	0.0023	0.033357	2.40398e-09	0.6623	TRUE	35.4802
rs6693481	ALM	severity	-0.0143	-0.0015244	0.002	0.041985	2.208e-12	0.971	TRUE	51.1225
rs6738207	ALM	severity	0.0127	0.039738	0.0019	0.038147	4.14477e-11	0.2975	TRUE	44.6787
rs6739278	ALM	severity	-0.021	-0.0087862	0.0024	0.035911	1.27292e-18	0.8067	TRUE	76.5625
rs67527161	ALM	severity	-0.0182	-0.042177	0.0023	0.043369	5.79029e-15	0.3308	TRUE	62.6163
rs67551338	ALM	severity	0.0576	0.0029664	0.004	0.075895	1.044e-47	0.9688	TRUE	207.36
rs6762851	ALM	severity	-0.0218	-0.042977	0.002	0.029672	1.49692e-28	0.1475	TRUE	118.81
rs67716382	ALM	severity	0.0226	-0.0068373	0.0023	0.043882	1.65082e-23	0.8762	TRUE	96.552
rs68049170	ALM	severity	-0.0259	0.014	0.0021	0.042627	2.6903e-34	0.7426	TRUE	152.111
rs680882	ALM	severity	0.0133	0.024874	0.0022	0.041554	1.98399e-09	0.5494	TRUE	36.5475
rs6821305	ALM	severity	0.0204	-0.033783	0.0019	0.028941	3.1463e-26	0.2431	TRUE	115.28
rs684905	ALM	severity	-0.0118	0.011519	0.0019	0.03888	7.10003e-10	0.767	TRUE	38.5706
rs6849302	ALM	severity	0.0155	0.01966	0.0024	0.035025	7.10722e-11	0.5746	TRUE	41.7101
rs6874142	ALM	severity	0.0288	-0.010962	0.0031	0.063953	5.14517e-20	0.8639	TRUE	86.3101
rs6931421	ALM	severity	-0.0279	0.022732	0.002	0.029501	2.30515e-43	0.441	TRUE	194.602
rs6977416	ALM	severity	0.0457	0.014622	0.002	0.038772	1.42889e-113	0.7061	TRUE	522.122
rs700677	ALM	severity	0.0173	0.044781	0.002	0.038485	1.13006e-18	0.2446	TRUE	74.8225
rs7014590	ALM	severity	-0.0228	-0.063694	0.0022	0.04146	4.47713e-26	0.1245	TRUE	107.405
rs702886	ALM	severity	0.012	0.018747	0.002	0.029252	1.11199e-09	0.5216	TRUE	36
rs704660	ALM	severity	0.0153	0.0093187	0.0019	0.028383	2.27719e-15	0.7427	TRUE	64.8449
rs7095472	ALM	severity	0.0267	0.089112	0.0019	0.037703	7.65597e-45	0.0181	TRUE	197.476
rs7107356	ALM	severity	0.0133	-0.016976	0.0019	0.028144	1.85994e-12	0.5464	TRUE	49
rs7129320	ALM	severity	-0.0389	-0.030017	0.0025	0.038333	7.28954e-53	0.4336	TRUE	242.114
rs713467	ALM	severity	0.0146	0.0035258	0.0019	0.028427	3.09386e-14	0.9013	TRUE	59.0471
rs7137546	ALM	severity	0.0142	-0.010928	0.0019	0.028401	9.70733e-14	0.7004	FALSE	55.856
rs71414738	ALM	severity	0.015	-0.044289	0.0025	0.038372	1.00201e-09	0.2484	TRUE	36
rs7144307	ALM	severity	-0.0122	-0.0014248	0.002	0.040274	6.09705e-10	0.9718	TRUE	37.21
rs7185244	ALM	severity	-0.0148	0.035233	0.0023	0.045024	1.39601e-10	0.4339	TRUE	41.4064
rs718603	ALM	severity	0.0131	0.057141	0.0021	0.042092	6.67898e-10	0.1746	TRUE	38.9138
rs7220127	ALM	severity	-0.0105	-0.006979	0.0019	0.037605	4.60299e-08	0.8528	TRUE	30.5402
rs7228151	ALM	severity	-0.0185	0.047682	0.0023	0.03452	3.18933e-15	0.1672	TRUE	64.6975
rs7229520	ALM	severity	-0.0224	-0.01995	0.002	0.041077	9.20874e-29	0.6272	TRUE	125.44
rs723149	ALM	severity	-0.0276	0.023109	0.0019	0.040619	1.43186e-47	0.5694	TRUE	211.014
rs72656010	ALM	severity	-0.0668	0.01794	0.0028	0.039029	7.31139e-126	0.6458	TRUE	569.163
rs72657800	ALM	severity	-0.0219	0.050075	0.0035	0.050763	6.39102e-10	0.3239	TRUE	39.1518
rs72695791	ALM	severity	-0.0297	0.060688	0.0051	0.077695	4.57604e-09	0.4347	TRUE	33.9135
rs72721979	ALM	severity	-0.0229	0.10131	0.0027	0.041378	2.19887e-17	0.01435	TRUE	71.9355
rs72726050	ALM	severity	-0.0192	0.093979	0.0034	0.069771	1.84098e-08	0.178	TRUE	31.8893
rs72771070	ALM	severity	0.015	0.051716	0.0021	0.042244	1.29688e-12	0.2209	TRUE	51.0204
rs72801843	ALM	severity	0.0313	-0.0075522	0.0021	0.031308	8.82673e-52	0.8094	TRUE	222.152
rs72841270	ALM	severity	0.0294	-0.069267	0.0028	0.040165	2.25216e-26	0.08461	TRUE	110.25
rs72894003	ALM	severity	-0.0423	-0.06083	0.0038	0.067149	1.89802e-28	0.365	TRUE	123.912
rs7301341	ALM	severity	-0.0255	-0.06729	0.002	0.031212	9.2747e-37	0.03109	TRUE	162.562
rs73052033	ALM	severity	-0.0151	-0.032756	0.0024	0.037189	4.79005e-10	0.3784	TRUE	39.5851
rs73125634	ALM	severity	-0.0195	-0.091917	0.0021	0.043204	5.11446e-20	0.03338	TRUE	86.2245
rs7320878	ALM	severity	-0.015	0.03719	0.0019	0.037745	1.344e-14	0.3245	TRUE	62.3269
rs7328187	ALM	severity	0.0116	-0.058558	0.0019	0.037757	1.185e-09	0.1209	TRUE	37.2742
rs73384223	ALM	severity	-0.0205	-0.075737	0.0024	0.048454	1.2659e-17	0.118	TRUE	72.9601
rs73413540	ALM	severity	-0.0124	0.034528	0.0023	0.033387	4.42099e-08	0.3011	TRUE	29.0662
rs73696333	ALM	severity	0.0191	-0.040904	0.0024	0.046488	3.19669e-15	0.3789	TRUE	63.3351
rs73856768	ALM	severity	-0.0247	0.0098212	0.0035	0.048259	1.55418e-12	0.8387	TRUE	49.8033
rs7418410	ALM	severity	0.0155	0.026814	0.0019	0.037246	5.63638e-16	0.4716	TRUE	66.5512
rs74379684	ALM	severity	-0.0272	-0.061248	0.0036	0.054131	4.39137e-14	0.2579	TRUE	57.0864
rs7485647	ALM	severity	-0.0261	0.0073307	0.0026	0.04787	1.04496e-23	0.8783	TRUE	100.771
rs75022676	ALM	severity	-0.0163	-0.045223	0.0023	0.049964	2.84315e-12	0.3654	TRUE	50.225
rs7522400	ALM	severity	0.0129	0.063387	0.0022	0.045335	5.62497e-09	0.1621	TRUE	34.3822
rs7543136	ALM	severity	-0.021	-0.048131	0.0021	0.043963	9.95864e-24	0.2736	TRUE	100
rs75508358	ALM	severity	0.0266	-0.11538	0.0045	0.069862	4.29003e-09	0.09862	TRUE	34.9412
rs7570235	ALM	severity	-0.0168	-0.033001	0.0019	0.038616	2.08305e-18	0.3928	TRUE	78.1828
rs75702986	ALM	severity	-0.0163	0.047646	0.0025	0.05596	3.14196e-11	0.3945	TRUE	42.5104
rs7598430	ALM	severity	-0.016	0.007618	0.0019	0.028116	1.37088e-17	0.7864	TRUE	70.9141
rs7610055	ALM	severity	-0.0373	0.009018	0.0029	0.044351	3.55304e-38	0.8389	TRUE	165.433
rs7633464	ALM	severity	0.0175	0.046632	0.0019	0.028011	1.27497e-20	0.09596	TRUE	84.8338
rs76364830	ALM	severity	-0.0471	-0.08838	0.0039	0.077352	2.70271e-33	0.2532	TRUE	145.852
rs76517946	ALM	severity	-0.0368	0.045251	0.0035	0.049731	1.69395e-26	0.3629	TRUE	110.55
rs7689420	ALM	severity	0.0466	-0.0017701	0.0025	0.036122	1.49589e-76	0.9609	TRUE	347.45
rs7701233	ALM	severity	-0.0179	0.029163	0.0019	0.03837	5.12035e-21	0.4472	TRUE	88.7562
rs77013652	ALM	severity	0.049	0.21933	0.0081	0.13221	1.502e-09	0.09712	TRUE	36.595
rs772222	ALM	severity	0.0121	0.00052095	0.0021	0.042357	1.55199e-08	0.9902	TRUE	33.1995
rs7731023	ALM	severity	0.0166	0.013223	0.0019	0.038995	3.48177e-18	0.7345	TRUE	76.3324
rs7735891	ALM	severity	0.0259	-0.0014569	0.0019	0.028213	1.13999e-42	0.9588	TRUE	185.82
rs77364196	ALM	severity	-0.033	-0.16593	0.0043	0.06117	8.34834e-15	0.006677	TRUE	58.8967
rs7768382	ALM	severity	-0.0201	0.031929	0.0019	0.037765	1.57109e-26	0.3978	TRUE	111.914
rs7768973	ALM	severity	-0.024	-0.0022448	0.0019	0.028549	5.43751e-36	0.9373	FALSE	159.557
rs77809369	ALM	severity	0.0237	0.073214	0.0039	0.075589	9.8349e-10	0.3328	TRUE	36.929
rs78000963	ALM	severity	0.0169	-0.09728	0.0031	0.055321	4.38702e-08	0.07867	TRUE	29.7201
rs78051210	ALM	severity	0.0263	-0.058086	0.0036	0.054126	1.63493e-13	0.2832	TRUE	53.3711
rs7816345	ALM	severity	0.0255	-0.044577	0.0025	0.035216	6.22444e-24	0.2056	TRUE	104.04
rs781669	ALM	severity	0.0164	0.0085457	0.0019	0.028094	3.14123e-18	0.761	TRUE	74.5042
rs7826059	ALM	severity	0.0114	0.013029	0.002	0.029772	7.61395e-09	0.6616	TRUE	32.49
rs7828086	ALM	severity	0.0135	-0.0045178	0.0022	0.043262	1.11099e-09	0.9168	TRUE	37.655
rs78378222	ALM	severity	0.138	0.21898	0.0087	0.20631	4.5144e-56	0.2885	TRUE	251.605
rs78457529	ALM	severity	-0.0904	0.1377	0.0088	0.18406	1.22096e-24	0.4544	TRUE	105.529
rs78766798	ALM	severity	0.0319	-0.049097	0.0035	0.081524	2.60976e-20	0.547	TRUE	83.0702
rs7902	ALM	severity	0.0149	0.0048594	0.0019	0.028171	5.21915e-15	0.863	TRUE	61.4986
rs7941305	ALM	severity	-0.0129	0.0022633	0.0021	0.046995	6.01201e-10	0.9616	TRUE	37.7347
rs79441499	ALM	severity	-0.0138	0.028214	0.0019	0.038271	9.66941e-13	0.461	TRUE	52.7535
rs7952436	ALM	severity	-0.0453	-0.0080467	0.0034	0.084845	1.61808e-39	0.9244	TRUE	177.516
rs7971536	ALM	severity	-0.0194	0.0092955	0.0019	0.028239	1.06488e-24	0.742	FALSE	104.255
rs798548	ALM	severity	-0.0359	-0.0051424	0.0021	0.031026	2.85891e-68	0.8684	TRUE	292.247
rs8000973	ALM	severity	0.0134	0.032355	0.0019	0.0378	2.05022e-12	0.392	TRUE	49.7396
rs8017006	ALM	severity	0.0122	-0.018165	0.002	0.038577	2.21998e-09	0.6377	TRUE	37.21
rs8018486	ALM	severity	-0.0138	0.024543	0.0024	0.033873	1.17801e-08	0.4687	TRUE	33.0625
rs8019890	ALM	severity	0.025	0.054188	0.0019	0.040437	1.95884e-38	0.1802	TRUE	173.13
rs8020095	ALM	severity	-0.0145	0.073765	0.0027	0.047734	4.53398e-08	0.1223	TRUE	28.8409
rs80280630	ALM	severity	-0.0168	-0.024755	0.003	0.046315	2.27898e-08	0.593	TRUE	31.36
rs80295797	ALM	severity	-0.0198	-0.030097	0.002	0.038759	3.8256e-23	0.4374	TRUE	98.01
rs8054549	ALM	severity	-0.0251	-0.017223	0.0019	0.037655	3.37287e-39	0.6474	TRUE	174.518
rs8084413	ALM	severity	-0.0127	-0.013082	0.0019	0.037761	3.24713e-11	0.729	TRUE	44.6787
rs8136517	ALM	severity	0.0267	0.24413	0.0039	0.070516	6.58264e-12	0.0005361	TRUE	46.8698
rs822530	ALM	severity	0.0255	-0.042329	0.0024	0.047388	2.36102e-27	0.3717	TRUE	112.891
rs861674	ALM	severity	0.0128	-0.053924	0.0019	0.028292	1.3649e-11	0.05665	FALSE	45.385
rs867529	ALM	severity	0.0184	-0.027676	0.0021	0.044478	1.00092e-18	0.5338	TRUE	76.771
rs876122	ALM	severity	0.0162	0.025107	0.0029	0.043343	2.186e-08	0.5624	TRUE	31.2057
rs900399	ALM	severity	0.0164	-0.022882	0.0019	0.028474	1.35394e-17	0.4216	TRUE	74.5042
rs905938	ALM	severity	0.0394	-0.072763	0.0021	0.032356	8.42558e-77	0.02452	TRUE	352.009
rs909220	ALM	severity	-0.015	0.030996	0.0019	0.029103	3.24489e-15	0.2869	TRUE	62.3269
rs9266244	ALM	severity	-0.0427	0.020574	0.0021	0.052961	1.21004e-94	0.6977	TRUE	413.444
rs9343327	ALM	severity	0.014	-0.028949	0.0019	0.028035	1.09094e-13	0.3018	FALSE	54.2936
rs9344126	ALM	severity	-0.0185	-0.049521	0.0019	0.037462	2.20597e-22	0.1862	TRUE	94.8061
rs9375188	ALM	severity	0.0136	0.0049279	0.0019	0.028052	6.80143e-13	0.8606	TRUE	51.2355
rs9385002	ALM	severity	-0.0147	-0.052387	0.0022	0.042746	3.26287e-11	0.2204	TRUE	44.6467
rs9388490	ALM	severity	0.0462	0.0073986	0.0019	0.037418	1.33045e-130	0.8433	TRUE	591.258
rs9391254	ALM	severity	0.0166	0.051213	0.002	0.030396	2.10184e-16	0.09201	TRUE	68.89
rs947099	ALM	severity	0.0117	-0.0080717	0.002	0.029126	2.70701e-09	0.7817	TRUE	34.2225
rs951366	ALM	severity	0.0205	0.036401	0.0019	0.028896	9.15377e-27	0.2078	TRUE	116.413
rs9525326	ALM	severity	-0.0184	0.018179	0.0024	0.035803	3.6241e-14	0.6116	TRUE	58.7778
rs9568031	ALM	severity	-0.0115	-0.044427	0.0021	0.041889	3.33903e-08	0.2889	TRUE	29.9887
rs9590328	ALM	severity	0.0153	-0.032809	0.0027	0.037823	2.01999e-08	0.3857	TRUE	32.1111
rs9610447	ALM	severity	0.0152	0.034257	0.0022	0.046349	5.28567e-12	0.4598	TRUE	47.7355
rs9634212	ALM	severity	0.0471	-0.069532	0.0023	0.047154	8.59014e-95	0.1403	TRUE	419.359
rs9636364	ALM	severity	0.011	-0.019882	0.0019	0.02829	5.09296e-09	0.4822	TRUE	33.518
rs9647379	ALM	severity	0.0215	0.038531	0.0019	0.028751	5.54753e-29	0.1802	TRUE	128.047
rs9669278	ALM	severity	-0.0496	-0.036714	0.0019	0.037984	5.24807e-151	0.3338	TRUE	681.485
rs9809116	ALM	severity	-0.016	-0.012112	0.0019	0.037435	1.31311e-16	0.7463	TRUE	70.9141
rs9828525	ALM	severity	0.0121	-0.03602	0.0019	0.028585	2.50801e-10	0.2076	TRUE	40.5568
rs9832919	ALM	severity	-0.0179	-0.039398	0.002	0.029116	7.89587e-20	0.176	TRUE	80.1025
rs987666	ALM	severity	0.0185	0.13051	0.0029	0.043485	2.32702e-10	0.002688	TRUE	40.6956
rs9890062	ALM	severity	0.0267	-0.10465	0.0039	0.07729	1.20005e-11	0.1757	TRUE	46.8698
rs9894577	ALM	severity	-0.031	0.040501	0.002	0.038696	1.39508e-52	0.2953	TRUE	240.25
rs9905385	ALM	severity	-0.0339	-0.052524	0.002	0.03041	1.93999e-63	0.08413	TRUE	287.303
rs10193039	grip strength(right)	susceptibility	-0.0103284	-0.0081042	0.00165217	0.012941	4.09996e-10	0.5312	TRUE	39.0802
rs10278546	grip strength(right)	susceptibility	0.0107539	0.021234	0.00188373	0.014038	1.09999e-08	0.1304	TRUE	32.5908
rs1043515	grip strength(right)	susceptibility	0.0138281	0.011532	0.00149848	0.011671	2.80027e-20	0.3231	TRUE	85.1575
rs1047891	grip strength(right)	susceptibility	0.0096867	0.026672	0.0015965	0.011981	1.29999e-09	0.026	TRUE	36.8141
rs10483727	grip strength(right)	susceptibility	-0.00901803	0.00071315	0.00152456	0.0119	3.29997e-09	0.9522	TRUE	34.9892
rs10520770	grip strength(right)	susceptibility	0.011742	-0.028962	0.00149773	0.011729	4.49987e-15	0.01354	TRUE	61.4635
rs10761411	grip strength(right)	susceptibility	-0.0114975	-0.016461	0.00202082	0.017113	1.29999e-08	0.3361	TRUE	32.3707
rs10770125	grip strength(right)	susceptibility	0.00844132	-0.0044256	0.00148775	0.011118	1.40001e-08	0.6906	TRUE	32.193
rs10784502	grip strength(right)	susceptibility	-0.0111247	0.0065663	0.00148608	0.012252	7.10068e-14	0.592	TRUE	56.0392
rs10798483	grip strength(right)	susceptibility	0.0145083	-0.0060422	0.00149469	0.011714	2.80027e-22	0.606	TRUE	94.2173
rs10798876	grip strength(right)	susceptibility	0.00879466	-0.0040924	0.00149794	0.01159	4.30002e-09	0.724	FALSE	34.4706
rs10799428	grip strength(right)	susceptibility	-0.0143588	0.0016688	0.00190367	0.014515	4.60045e-14	0.9085	TRUE	56.8922
rs10846071	grip strength(right)	susceptibility	-0.0156575	-0.0028107	0.00151902	0.011863	6.4998e-25	0.8127	TRUE	106.247
rs11022513	grip strength(right)	susceptibility	-0.00921054	-0.034589	0.00151016	0.01177	1.09999e-09	0.003296	TRUE	37.1984
rs11039348	grip strength(right)	susceptibility	-0.00976855	-0.0091764	0.00156104	0.012607	3.89996e-10	0.4667	TRUE	39.159
rs112330055	grip strength(right)	susceptibility	0.0179824	0.04545	0.00319007	0.025123	1.7e-08	0.07044	TRUE	31.7757
rs11243202	grip strength(right)	susceptibility	0.0116378	0.0064536	0.00149304	0.012402	6.4998e-15	0.6028	TRUE	60.7574
rs1125	grip strength(right)	susceptibility	-0.0100304	0.014209	0.00157472	0.013612	1.89998e-10	0.2966	TRUE	40.5723
rs113835839	grip strength(right)	susceptibility	-0.00986353	0.02556	0.00172486	0.01383	1.09999e-08	0.06458	TRUE	32.7007
rs11642954	grip strength(right)	susceptibility	-0.0131918	0.005677	0.00187938	0.014434	2.19989e-12	0.6941	TRUE	49.2696
rs116922558	grip strength(right)	susceptibility	-0.0246271	-0.00053917	0.00386049	0.03051	1.79999e-10	0.9859	TRUE	40.6951
rs11998884	grip strength(right)	susceptibility	0.0173433	-0.0070458	0.0031243	0.023676	2.80001e-08	0.766	TRUE	30.8147
rs12052508	grip strength(right)	susceptibility	-0.0133517	0.013484	0.00227992	0.018642	4.70002e-09	0.4695	TRUE	34.2952
rs12412806	grip strength(right)	susceptibility	-0.00909582	-0.016878	0.00164139	0.013345	2.99999e-08	0.206	TRUE	30.7086
rs12452505	grip strength(right)	susceptibility	-0.0144313	0.0023169	0.00213545	0.017357	1.39991e-11	0.8938	TRUE	45.6701
rs12522139	grip strength(right)	susceptibility	-0.0114381	-0.0047368	0.00197332	0.014633	6.80002e-09	0.7462	TRUE	33.5979
rs12616285	grip strength(right)	susceptibility	0.0122195	0.0056638	0.00209396	0.015257	5.39995e-09	0.7105	TRUE	34.0542
rs12763284	grip strength(right)	susceptibility	0.00959741	0.0019567	0.00148928	0.011176	1.2e-10	0.861	TRUE	41.5294
rs12790261	grip strength(right)	susceptibility	-0.0263714	0.0058585	0.00270734	0.023918	1.99986e-22	0.8065	TRUE	94.8813
rs12823922	grip strength(right)	susceptibility	-0.0114203	-0.027294	0.00178649	0.013665	1.6e-10	0.04578	TRUE	40.8652
rs12889267	grip strength(right)	susceptibility	-0.0122874	-0.014937	0.0019904	0.016551	6.69993e-10	0.3668	TRUE	38.11
rs12899474	grip strength(right)	susceptibility	-0.0148939	0.012154	0.00239936	0.019145	5.39995e-10	0.5255	TRUE	38.5324
rs13146142	grip strength(right)	susceptibility	-0.0207968	-0.017462	0.00203165	0.015646	1.39991e-24	0.2644	TRUE	104.784
rs13169333	grip strength(right)	susceptibility	0.00929083	0.0034197	0.00169626	0.012543	4.30002e-08	0.7851	TRUE	30.0002
rs13355365	grip strength(right)	susceptibility	-0.00846604	0.0089313	0.00153398	0.011491	3.40001e-08	0.437	TRUE	30.4594
rs143384	grip strength(right)	susceptibility	0.0230423	-0.013269	0.00151366	0.011657	2.49977e-52	0.255	TRUE	231.737
rs1442883	grip strength(right)	susceptibility	-0.0106189	0.0010017	0.00171426	0.013773	5.80003e-10	0.942	TRUE	38.3712
rs1486925	grip strength(right)	susceptibility	-0.0095288	-0.013644	0.00160467	0.012512	2.90001e-09	0.2755	TRUE	35.2618
rs150330307	grip strength(right)	susceptibility	-0.0325831	0.012531	0.00422401	0.033283	1.20005e-14	0.7065	TRUE	59.5025
rs1550115	grip strength(right)	susceptibility	0.0152836	0.023443	0.00171276	0.013074	4.49987e-19	0.07294	TRUE	79.6266
rs1556659	grip strength(right)	susceptibility	0.0175345	0.02506	0.00153689	0.012717	3.80014e-30	0.04876	TRUE	130.167
rs1635527	grip strength(right)	susceptibility	0.00975325	-0.011962	0.001495	0.012412	6.79986e-11	0.3352	FALSE	42.5614
rs1840753	grip strength(right)	susceptibility	0.0176942	0.027932	0.00312088	0.025134	1.40001e-08	0.2664	TRUE	32.1446
rs1885690	grip strength(right)	susceptibility	-0.00839964	-0.011988	0.00151212	0.011335	2.80001e-08	0.2902	TRUE	30.8567
rs1892425	grip strength(right)	susceptibility	0.0113357	0.020618	0.00175726	0.015168	1.09999e-10	0.174	TRUE	41.6126
rs1952256	grip strength(right)	susceptibility	0.00976791	0.0029415	0.00156323	0.011829	4.09996e-10	0.8036	TRUE	39.0443
rs2147461	grip strength(right)	susceptibility	0.0134299	0.026842	0.00231042	0.017086	6.1e-09	0.1162	TRUE	33.7881
rs2165241	grip strength(right)	susceptibility	0.0122486	0.017798	0.00148844	0.011561	1.9002e-16	0.1237	TRUE	67.719
rs2194747	grip strength(right)	susceptibility	0.00985126	0.014294	0.00163925	0.012973	1.89998e-09	0.2705	TRUE	36.1155
rs2208562	grip strength(right)	susceptibility	-0.0115616	0.0056579	0.00152246	0.011437	3.10027e-14	0.6208	TRUE	57.6692
rs2226685	grip strength(right)	susceptibility	0.0103333	0.0034014	0.00174324	0.013621	3.09999e-09	0.8028	TRUE	35.1369
rs2273555	grip strength(right)	susceptibility	0.0110316	-0.0097709	0.00152155	0.011833	4.19952e-13	0.4089	TRUE	52.566
rs2322754	grip strength(right)	susceptibility	-0.0117022	-0.0084359	0.00198538	0.014537	3.79997e-09	0.5617	TRUE	34.7414
rs2341184	grip strength(right)	susceptibility	0.0100606	-0.012999	0.00167125	0.012416	1.7e-09	0.2951	TRUE	36.2381
rs2362972	grip strength(right)	susceptibility	-0.00856859	-0.0031386	0.00150767	0.011637	1.29999e-08	0.7874	TRUE	32.3003
rs2389763	grip strength(right)	susceptibility	-0.00832615	0.003952	0.00151353	0.011789	3.79997e-08	0.7375	TRUE	30.2626
rs246181	grip strength(right)	susceptibility	0.00970432	0.020363	0.00154856	0.011948	3.69999e-10	0.08832	TRUE	39.2712
rs248831	grip strength(right)	susceptibility	0.00988989	0.021792	0.00171686	0.013315	8.40001e-09	0.1017	TRUE	33.1828
rs2587505	grip strength(right)	susceptibility	-0.0092717	-0.0076738	0.0015091	0.01255	8.10009e-10	0.5409	TRUE	37.747
rs2631360	grip strength(right)	susceptibility	-0.0111803	0.0052517	0.00148648	0.011639	5.40008e-14	0.6518	TRUE	56.5703
rs2717351	grip strength(right)	susceptibility	0.0127695	-0.013751	0.00183473	0.013539	3.40017e-12	0.3098	TRUE	48.4399
rs2854152	grip strength(right)	susceptibility	0.010991	0.025363	0.00159765	0.013109	6.00067e-12	0.05303	TRUE	47.3272
rs2871865	grip strength(right)	susceptibility	-0.0236863	-0.0069292	0.00232022	0.017971	1.80011e-24	0.6998	TRUE	104.216
rs2894602	grip strength(right)	susceptibility	0.0101332	0.0030133	0.00176778	0.014881	9.90011e-09	0.8395	TRUE	32.8577
rs3118914	grip strength(right)	susceptibility	-0.0194408	-0.0032674	0.00180843	0.014386	5.90065e-27	0.8203	TRUE	115.565
rs34030812	grip strength(right)	susceptibility	-0.00912858	0.0081701	0.00154266	0.011553	3.29997e-09	0.4794	TRUE	35.016
rs34217742	grip strength(right)	susceptibility	0.0146245	0.0052866	0.00227778	0.017284	1.40001e-10	0.7597	TRUE	41.2229
rs34587452	grip strength(right)	susceptibility	-0.0110867	0.015172	0.00181019	0.015192	9.09997e-10	0.3179	TRUE	37.5108
rs34845616	grip strength(right)	susceptibility	0.00979506	-0.0082679	0.00173626	0.013701	1.7e-08	0.5462	TRUE	31.8262
rs35304341	grip strength(right)	susceptibility	-0.0142862	-0.0084478	0.00260278	0.019703	4e-08	0.6681	TRUE	30.1272
rs35457492	grip strength(right)	susceptibility	0.00833889	-0.006451	0.00149104	0.011549	2.19999e-08	0.5764	TRUE	31.2779
rs35701422	grip strength(right)	susceptibility	-0.00869121	-0.00074584	0.00153481	0.011494	1.5e-08	0.9483	TRUE	32.0665
rs35833641	grip strength(right)	susceptibility	0.00922306	-0.00021552	0.00160181	0.012101	8.50002e-09	0.9858	TRUE	33.1534
rs3771498	grip strength(right)	susceptibility	0.0141605	0.0029782	0.00148856	0.01158	1.9002e-21	0.797	TRUE	90.495
rs3848369	grip strength(right)	susceptibility	-0.00953776	-0.015574	0.00153126	0.011922	4.70002e-10	0.1914	TRUE	38.7967
rs4121165	grip strength(right)	susceptibility	-0.0119792	0.024593	0.00182142	0.014458	4.79954e-11	0.08894	TRUE	43.2549
rs4549685	grip strength(right)	susceptibility	0.00971494	-0.0067817	0.00158124	0.011794	8.10009e-10	0.5653	TRUE	37.7472
rs4751671	grip strength(right)	susceptibility	0.0082332	-0.0088577	0.00150019	0.012323	4.09996e-08	0.4723	TRUE	30.1193
rs4752689	grip strength(right)	susceptibility	0.0087531	-9.3591e-05	0.00150761	0.01269	6.4e-09	0.9941	TRUE	33.709
rs4793658	grip strength(right)	susceptibility	-0.0136707	0.010083	0.00248614	0.019581	3.79997e-08	0.6066	TRUE	30.2364
rs4802848	grip strength(right)	susceptibility	0.0110767	0.033046	0.00167496	0.013374	3.80014e-11	0.01348	TRUE	43.7333
rs4868110	grip strength(right)	susceptibility	-0.00971069	0.023586	0.00158981	0.01194	1e-09	0.04823	TRUE	37.3087
rs4927015	grip strength(right)	susceptibility	0.013059	-0.012116	0.00150895	0.012092	5.00035e-18	0.3163	TRUE	74.898
rs4962700	grip strength(right)	susceptibility	0.00932733	-0.013075	0.00163735	0.013302	1.2e-08	0.3257	TRUE	32.4513
rs56074046	grip strength(right)	susceptibility	-0.00903502	-0.0095315	0.00153954	0.01162	4.39997e-09	0.4121	TRUE	34.441
rs56144131	grip strength(right)	susceptibility	-0.01307	-0.011862	0.00208666	0.017187	3.79997e-10	0.4901	TRUE	39.2327
rs56365901	grip strength(right)	susceptibility	-0.0142618	-0.045428	0.00179293	0.01426	1.80011e-15	0.001444	TRUE	63.2735
rs58670122	grip strength(right)	susceptibility	-0.0132234	0.0004419	0.00214787	0.016818	7.39997e-10	0.979	TRUE	37.9027
rs62037412	grip strength(right)	susceptibility	0.00932966	-0.00042913	0.0015542	0.012252	1.89998e-09	0.9721	TRUE	36.0344
rs62234790	grip strength(right)	susceptibility	0.0105846	-0.0094615	0.0017265	0.013085	8.79995e-10	0.4696	TRUE	37.5851
rs62509875	grip strength(right)	susceptibility	-0.0131798	0.019048	0.00197325	0.01468	2.39994e-11	0.1944	TRUE	44.6122
rs635538	grip strength(right)	susceptibility	-0.0219943	0.02236	0.00266274	0.021129	1.50003e-16	0.2899	TRUE	68.228
rs645144	grip strength(right)	susceptibility	-0.00868793	-0.0093138	0.00158627	0.012373	4.30002e-08	0.4516	TRUE	29.997
rs6473015	grip strength(right)	susceptibility	0.00959961	0.0047939	0.00164629	0.012349	5.49997e-09	0.6979	TRUE	34.0012
rs6693567	grip strength(right)	susceptibility	-0.00974656	-0.00065292	0.00167765	0.012692	6.29999e-09	0.959	TRUE	33.752
rs6693965	grip strength(right)	susceptibility	-0.016251	0.021654	0.00223033	0.016691	3.19963e-13	0.1945	TRUE	53.0911
rs6711390	grip strength(right)	susceptibility	0.0132663	0.011897	0.00152876	0.012703	4.00037e-18	0.349	TRUE	75.3045
rs6792762	grip strength(right)	susceptibility	-0.00911683	-0.0054142	0.0015155	0.011834	1.79999e-09	0.6473	TRUE	36.1889
rs6870324	grip strength(right)	susceptibility	-0.00998568	-0.02346	0.00168316	0.013293	2.99999e-09	0.07758	TRUE	35.1969
rs6962338	grip strength(right)	susceptibility	-0.0203488	-0.080102	0.00362338	0.028581	2e-08	0.005069	TRUE	31.5391
rs6977081	grip strength(right)	susceptibility	0.01286	-0.0012311	0.00158867	0.012128	5.70033e-16	0.9191	TRUE	65.5261
rs71298370	grip strength(right)	susceptibility	0.0165994	-0.0016238	0.00270846	0.022276	8.9e-10	0.9419	TRUE	37.5612
rs7148603	grip strength(right)	susceptibility	0.00930613	-0.023892	0.00158837	0.012705	4.70002e-09	0.06005	TRUE	34.3269
rs7196917	grip strength(right)	susceptibility	-0.010582	0.010746	0.00150287	0.011309	1.9002e-12	0.342	TRUE	49.5784
rs721101	grip strength(right)	susceptibility	0.00946697	-0.0093873	0.0016742	0.014067	1.6e-08	0.5046	TRUE	31.9748
rs7249	grip strength(right)	susceptibility	0.00848186	-0.010202	0.00154442	0.01271	4e-08	0.4222	TRUE	30.1614
rs7266065	grip strength(right)	susceptibility	0.00993881	0.0022224	0.00159481	0.012484	4.60002e-10	0.8587	TRUE	38.8375
rs72820369	grip strength(right)	susceptibility	0.0161266	0.027736	0.00232961	0.016623	4.40048e-12	0.09521	TRUE	47.9203
rs72977282	grip strength(right)	susceptibility	-0.016811	0.029231	0.00151401	0.012087	1.20005e-28	0.01559	FALSE	123.29
rs7301953	grip strength(right)	susceptibility	-0.0115397	-0.0025413	0.00160449	0.011879	6.4003e-13	0.8306	TRUE	51.7267
rs7451021	grip strength(right)	susceptibility	-0.0157967	-0.0013947	0.00160573	0.012121	7.70016e-23	0.9084	TRUE	96.7805
rs75457267	grip strength(right)	susceptibility	-0.0187295	0.0044841	0.00339456	0.028286	3.40001e-08	0.874	TRUE	30.4429
rs7565148	grip strength(right)	susceptibility	-0.0103511	-0.0052807	0.00148921	0.011511	3.59998e-12	0.6464	TRUE	48.3127
rs7652177	grip strength(right)	susceptibility	0.00858128	0.0056718	0.00148684	0.011166	7.90005e-09	0.6115	FALSE	33.3101
rs7657558	grip strength(right)	susceptibility	0.0107255	-0.0037819	0.00166228	0.013568	1.09999e-10	0.7804	TRUE	41.6319
rs76895963	grip strength(right)	susceptibility	0.0359771	0.069665	0.00575693	0.050537	4.09996e-10	0.1681	TRUE	39.0544
rs77485342	grip strength(right)	susceptibility	0.0353373	-0.0266	0.0055898	0.045913	2.59998e-10	0.5624	TRUE	39.9645
rs7790322	grip strength(right)	susceptibility	-0.00860301	0.00057168	0.0015092	0.011733	1.2e-08	0.9611	TRUE	32.4943
rs7871404	grip strength(right)	susceptibility	0.0119345	-0.014811	0.00190074	0.014283	3.40001e-10	0.2998	TRUE	39.4242
rs7953280	grip strength(right)	susceptibility	-0.00898631	-0.0030806	0.00149436	0.011709	1.79999e-09	0.7925	FALSE	36.162
rs7963801	grip strength(right)	susceptibility	-0.0112734	-0.0022827	0.00151048	0.012764	8.4004e-14	0.8581	TRUE	55.7032
rs79723785	grip strength(right)	susceptibility	-0.0340504	0.013587	0.00602877	0.039125	1.6e-08	0.7284	TRUE	31.8997
rs8055199	grip strength(right)	susceptibility	-0.00896262	0.0070512	0.00157271	0.011923	1.2e-08	0.5542	TRUE	32.4768
rs823130	grip strength(right)	susceptibility	-0.0123872	-0.017888	0.00150332	0.01177	1.69981e-16	0.1286	TRUE	67.8959
rs852520	grip strength(right)	susceptibility	-0.00890306	0.012346	0.00157301	0.012887	1.5e-08	0.3381	TRUE	32.0343
rs911642	grip strength(right)	susceptibility	0.00862996	0.0030937	0.00153783	0.011596	2e-08	0.7896	TRUE	31.492
rs9267806	grip strength(right)	susceptibility	-0.0167434	-0.011105	0.00170197	0.012707	7.70016e-23	0.3822	TRUE	96.7795
rs9322822	grip strength(right)	susceptibility	0.0110799	0.0096468	0.00159266	0.012439	3.50026e-12	0.438	TRUE	48.3978
rs935728	grip strength(right)	susceptibility	0.00955337	-0.016192	0.0015872	0.012901	1.79999e-09	0.2095	TRUE	36.2285
rs9388051	grip strength(right)	susceptibility	0.0106262	0.00039856	0.0019116	0.014669	2.69998e-08	0.9783	TRUE	30.9002
rs9396861	grip strength(right)	susceptibility	-0.00962972	0.012304	0.00155347	0.01277	5.69994e-10	0.3353	TRUE	38.4257
rs9639938	grip strength(right)	susceptibility	0.00873031	0.01599	0.0014948	0.011705	5.19996e-09	0.1719	FALSE	34.1109
rs9652468	grip strength(right)	susceptibility	-0.0125308	0.009479	0.00172118	0.012539	3.29989e-13	0.4497	TRUE	53.0036
rs9757079	grip strength(right)	susceptibility	0.00980223	-0.0029031	0.00159699	0.012166	8.40001e-10	0.8114	TRUE	37.6743
rs9853018	grip strength(right)	susceptibility	0.0101977	0.018025	0.00149426	0.011292	8.80035e-12	0.1104	TRUE	46.5749
rs10193039	grip strength(right)	hospitalization	-0.0103284	0.011791	0.00165217	0.024509	4.09996e-10	0.6305	TRUE	39.0802
rs10278546	grip strength(right)	hospitalization	0.0107539	0.040058	0.00188373	0.027166	1.09999e-08	0.1403	TRUE	32.5908
rs1043515	grip strength(right)	hospitalization	0.0138281	0.009789	0.00149848	0.024953	2.80027e-20	0.6948	TRUE	85.1575
rs1047891	grip strength(right)	hospitalization	0.0096867	0.033114	0.0015965	0.022828	1.29999e-09	0.1469	TRUE	36.8141
rs10483727	grip strength(right)	hospitalization	-0.00901803	-0.01385	0.00152456	0.025184	3.29997e-09	0.5824	TRUE	34.9892
rs10520770	grip strength(right)	hospitalization	0.011742	-0.0057866	0.00149773	0.02578	4.49987e-15	0.8224	TRUE	61.4635
rs10761411	grip strength(right)	hospitalization	-0.0114975	0.04464	0.00202082	0.037759	1.29999e-08	0.2371	TRUE	32.3707
rs10770125	grip strength(right)	hospitalization	0.00844132	-0.0030486	0.00148775	0.021417	1.40001e-08	0.8868	TRUE	32.193
rs10784502	grip strength(right)	hospitalization	-0.0111247	0.02012	0.00148608	0.026855	7.10068e-14	0.4537	TRUE	56.0392
rs10798483	grip strength(right)	hospitalization	0.0145083	0.0096704	0.00149469	0.022484	2.80027e-22	0.6671	TRUE	94.2173
rs10798876	grip strength(right)	hospitalization	0.00879466	-0.018911	0.00149794	0.025089	4.30002e-09	0.451	FALSE	34.4706
rs10799428	grip strength(right)	hospitalization	-0.0143588	-0.003088	0.00190367	0.028148	4.60045e-14	0.9126	TRUE	56.8922
rs10846071	grip strength(right)	hospitalization	-0.0156575	-0.017233	0.00151902	0.025474	6.4998e-25	0.4987	TRUE	106.247
rs11022513	grip strength(right)	hospitalization	-0.00921054	-0.0077184	0.00151016	0.025243	1.09999e-09	0.7598	TRUE	37.1984
rs11039348	grip strength(right)	hospitalization	-0.00976855	0.0027467	0.00156104	0.027686	3.89996e-10	0.921	TRUE	39.159
rs112330055	grip strength(right)	hospitalization	0.0179824	0.013214	0.00319007	0.056567	1.7e-08	0.8153	TRUE	31.7757
rs11243202	grip strength(right)	hospitalization	0.0116378	0.031812	0.00149304	0.025246	6.4998e-15	0.2076	TRUE	60.7574
rs1125	grip strength(right)	hospitalization	-0.0100304	0.043148	0.00157472	0.027998	1.89998e-10	0.1233	TRUE	40.5723
rs113835839	grip strength(right)	hospitalization	-0.00986353	-0.017807	0.00172486	0.029208	1.09999e-08	0.5421	TRUE	32.7007
rs11642954	grip strength(right)	hospitalization	-0.0131918	-0.011884	0.00187938	0.027558	2.19989e-12	0.6663	TRUE	49.2696
rs116922558	grip strength(right)	hospitalization	-0.0246271	0.0024592	0.00386049	0.059009	1.79999e-10	0.9668	TRUE	40.6951
rs11998884	grip strength(right)	hospitalization	0.0173433	-0.029094	0.0031243	0.054681	2.80001e-08	0.5947	TRUE	30.8147
rs12052508	grip strength(right)	hospitalization	-0.0133517	0.031647	0.00227992	0.040398	4.70002e-09	0.4334	TRUE	34.2952
rs12412806	grip strength(right)	hospitalization	-0.00909582	-0.019635	0.00164139	0.030871	2.99999e-08	0.5248	TRUE	30.7086
rs12452505	grip strength(right)	hospitalization	-0.0144313	-0.035173	0.00213545	0.036063	1.39991e-11	0.3294	TRUE	45.6701
rs12522139	grip strength(right)	hospitalization	-0.0114381	0.05046	0.00197332	0.028885	6.80002e-09	0.08065	TRUE	33.5979
rs12616285	grip strength(right)	hospitalization	0.0122195	0.017139	0.00209396	0.02896	5.39995e-09	0.554	TRUE	34.0542
rs12763284	grip strength(right)	hospitalization	0.00959741	0.020906	0.00148928	0.021803	1.2e-10	0.3376	TRUE	41.5294
rs12790261	grip strength(right)	hospitalization	-0.0263714	0.034382	0.00270734	0.054902	1.99986e-22	0.5312	TRUE	94.8813
rs12823922	grip strength(right)	hospitalization	-0.0114203	-0.054508	0.00178649	0.027047	1.6e-10	0.04387	TRUE	40.8652
rs12889267	grip strength(right)	hospitalization	-0.0122874	-0.066305	0.0019904	0.03822	6.69993e-10	0.08277	TRUE	38.11
rs12899474	grip strength(right)	hospitalization	-0.0148939	-0.0091003	0.00239936	0.037545	5.39995e-10	0.8085	TRUE	38.5324
rs13146142	grip strength(right)	hospitalization	-0.0207968	-0.03166	0.00203165	0.028713	1.39991e-24	0.2702	TRUE	104.784
rs13169333	grip strength(right)	hospitalization	0.00929083	0.032108	0.00169626	0.024138	4.30002e-08	0.1835	TRUE	30.0002
rs13355365	grip strength(right)	hospitalization	-0.00846604	-0.017884	0.00153398	0.022092	3.40001e-08	0.4182	TRUE	30.4594
rs143384	grip strength(right)	hospitalization	0.0230423	-0.015711	0.00151366	0.025007	2.49977e-52	0.5298	TRUE	231.737
rs1442883	grip strength(right)	hospitalization	-0.0106189	-0.012395	0.00171426	0.029975	5.80003e-10	0.6792	TRUE	38.3712
rs1486925	grip strength(right)	hospitalization	-0.0095288	0.0055558	0.00160467	0.027378	2.90001e-09	0.8392	TRUE	35.2618
rs150330307	grip strength(right)	hospitalization	-0.0325831	0.029425	0.00422401	0.06391	1.20005e-14	0.6452	TRUE	59.5025
rs1550115	grip strength(right)	hospitalization	0.0152836	0.037867	0.00171276	0.024845	4.49987e-19	0.1275	TRUE	79.6266
rs1556659	grip strength(right)	hospitalization	0.0175345	-0.014588	0.00153689	0.028337	3.80014e-30	0.6067	TRUE	130.167
rs1635527	grip strength(right)	hospitalization	0.00975325	-0.048981	0.001495	0.022603	6.79986e-11	0.03023	FALSE	42.5614
rs1840753	grip strength(right)	hospitalization	0.0176942	0.041644	0.00312088	0.052154	1.40001e-08	0.4246	TRUE	32.1446
rs1885690	grip strength(right)	hospitalization	-0.00839964	-0.0070231	0.00151212	0.022159	2.80001e-08	0.7513	TRUE	30.8567
rs1892425	grip strength(right)	hospitalization	0.0113357	0.014693	0.00175726	0.030615	1.09999e-10	0.6313	TRUE	41.6126
rs1952256	grip strength(right)	hospitalization	0.00976791	-0.033463	0.00156323	0.022876	4.09996e-10	0.1435	TRUE	39.0443
rs2147461	grip strength(right)	hospitalization	0.0134299	0.055314	0.00231042	0.034108	6.1e-09	0.1049	TRUE	33.7881
rs2165241	grip strength(right)	hospitalization	0.0122486	0.031325	0.00148844	0.025057	1.9002e-16	0.2112	TRUE	67.719
rs2194747	grip strength(right)	hospitalization	0.00985126	0.057678	0.00163925	0.028168	1.89998e-09	0.04059	TRUE	36.1155
rs2208562	grip strength(right)	hospitalization	-0.0115616	0.033388	0.00152246	0.021947	3.10027e-14	0.1282	TRUE	57.6692
rs2226685	grip strength(right)	hospitalization	0.0103333	-0.014014	0.00174324	0.029937	3.09999e-09	0.6397	TRUE	35.1369
rs2273555	grip strength(right)	hospitalization	0.0110316	0.010227	0.00152155	0.02294	4.19952e-13	0.6557	TRUE	52.566
rs2322754	grip strength(right)	hospitalization	-0.0117022	0.0088609	0.00198538	0.028095	3.79997e-09	0.7525	TRUE	34.7414
rs2341184	grip strength(right)	hospitalization	0.0100606	-0.05531	0.00167125	0.024614	1.7e-09	0.02463	TRUE	36.2381
rs2362972	grip strength(right)	hospitalization	-0.00856859	0.0075147	0.00150767	0.025199	1.29999e-08	0.7655	TRUE	32.3003
rs2389763	grip strength(right)	hospitalization	-0.00832615	-0.012721	0.00151353	0.022729	3.79997e-08	0.5757	TRUE	30.2626
rs246181	grip strength(right)	hospitalization	0.00970432	-0.0059275	0.00154856	0.025758	3.69999e-10	0.818	TRUE	39.2712
rs248831	grip strength(right)	hospitalization	0.00988989	-0.007452	0.00171686	0.027975	8.40001e-09	0.7899	TRUE	33.1828
rs2587505	grip strength(right)	hospitalization	-0.0092717	-0.063173	0.0015091	0.026444	8.10009e-10	0.0169	TRUE	37.747
rs2631360	grip strength(right)	hospitalization	-0.0111803	0.002432	0.00148648	0.02518	5.40008e-14	0.9231	TRUE	56.5703
rs2717351	grip strength(right)	hospitalization	0.0127695	-0.016089	0.00183473	0.029076	3.40017e-12	0.58	TRUE	48.4399
rs2854152	grip strength(right)	hospitalization	0.010991	0.031787	0.00159765	0.029771	6.00067e-12	0.2856	TRUE	47.3272
rs2871865	grip strength(right)	hospitalization	-0.0236863	-0.026004	0.00232022	0.032805	1.80011e-24	0.428	TRUE	104.216
rs2894602	grip strength(right)	hospitalization	0.0101332	-0.025906	0.00176778	0.033269	9.90011e-09	0.4362	TRUE	32.8577
rs3118914	grip strength(right)	hospitalization	-0.0194408	0.027748	0.00180843	0.026059	5.90065e-27	0.287	TRUE	115.565
rs34030812	grip strength(right)	hospitalization	-0.00912858	-0.0084631	0.00154266	0.022523	3.29997e-09	0.7071	TRUE	35.016
rs34217742	grip strength(right)	hospitalization	0.0146245	0.016727	0.00227778	0.038452	1.40001e-10	0.6636	TRUE	41.2229
rs34587452	grip strength(right)	hospitalization	-0.0110867	0.033875	0.00181019	0.02727	9.09997e-10	0.2142	TRUE	37.5108
rs34845616	grip strength(right)	hospitalization	0.00979506	0.037944	0.00173626	0.031175	1.7e-08	0.2235	TRUE	31.8262
rs35304341	grip strength(right)	hospitalization	-0.0142862	0.012356	0.00260278	0.037921	4e-08	0.7446	TRUE	30.1272
rs35457492	grip strength(right)	hospitalization	0.00833889	0.043362	0.00149104	0.025034	2.19999e-08	0.08325	TRUE	31.2779
rs35701422	grip strength(right)	hospitalization	-0.00869121	0.024098	0.00153481	0.022043	1.5e-08	0.2743	TRUE	32.0665
rs35833641	grip strength(right)	hospitalization	0.00922306	-0.012306	0.00160181	0.024063	8.50002e-09	0.6091	TRUE	33.1534
rs3771498	grip strength(right)	hospitalization	0.0141605	0.0096441	0.00148856	0.025039	1.9002e-21	0.7001	TRUE	90.495
rs3848369	grip strength(right)	hospitalization	-0.00953776	-0.003128	0.00153126	0.026241	4.70002e-10	0.9051	TRUE	38.7967
rs4121165	grip strength(right)	hospitalization	-0.0119792	0.014229	0.00182142	0.027687	4.79954e-11	0.6073	TRUE	43.2549
rs4549685	grip strength(right)	hospitalization	0.00971494	-0.0087048	0.00158124	0.022559	8.10009e-10	0.6996	TRUE	37.7472
rs4751671	grip strength(right)	hospitalization	0.0082332	0.033046	0.00150019	0.026687	4.09996e-08	0.2156	TRUE	30.1193
rs4752689	grip strength(right)	hospitalization	0.0087531	-0.0030267	0.00150761	0.022946	6.4e-09	0.8951	TRUE	33.709
rs4793658	grip strength(right)	hospitalization	-0.0136707	-0.0070851	0.00248614	0.043492	3.79997e-08	0.8706	TRUE	30.2364
rs4802848	grip strength(right)	hospitalization	0.0110767	0.049668	0.00167496	0.028605	3.80014e-11	0.0825	TRUE	43.7333
rs4868110	grip strength(right)	hospitalization	-0.00971069	0.045114	0.00158981	0.022888	1e-09	0.04871	TRUE	37.3087
rs4927015	grip strength(right)	hospitalization	0.013059	-0.0049459	0.00150895	0.026223	5.00035e-18	0.8504	TRUE	74.898
rs4962700	grip strength(right)	hospitalization	0.00932733	0.01247	0.00163735	0.029033	1.2e-08	0.6676	TRUE	32.4513
rs56074046	grip strength(right)	hospitalization	-0.00903502	0.013093	0.00153954	0.02232	4.39997e-09	0.5575	TRUE	34.441
rs56144131	grip strength(right)	hospitalization	-0.01307	0.021714	0.00208666	0.031912	3.79997e-10	0.4962	TRUE	39.2327
rs56365901	grip strength(right)	hospitalization	-0.0142618	-0.080698	0.00179293	0.0259	1.80011e-15	0.001835	TRUE	63.2735
rs58670122	grip strength(right)	hospitalization	-0.0132234	0.027542	0.00214787	0.035036	7.39997e-10	0.4318	TRUE	37.9027
rs62037412	grip strength(right)	hospitalization	0.00932966	0.042217	0.0015542	0.026754	1.89998e-09	0.1146	TRUE	36.0344
rs62234790	grip strength(right)	hospitalization	0.0105846	-0.027088	0.0017265	0.025243	8.79995e-10	0.2832	TRUE	37.5851
rs62509875	grip strength(right)	hospitalization	-0.0131798	0.01841	0.00197325	0.028396	2.39994e-11	0.5168	TRUE	44.6122
rs635538	grip strength(right)	hospitalization	-0.0219943	0.093858	0.00266274	0.047604	1.50003e-16	0.04865	TRUE	68.228
rs645144	grip strength(right)	hospitalization	-0.00868793	-0.062358	0.00158627	0.027113	4.30002e-08	0.02145	TRUE	29.997
rs6473015	grip strength(right)	hospitalization	0.00959961	0.015028	0.00164629	0.02341	5.49997e-09	0.5209	TRUE	34.0012
rs6693567	grip strength(right)	hospitalization	-0.00974656	-0.013585	0.00167765	0.024616	6.29999e-09	0.581	TRUE	33.752
rs6693965	grip strength(right)	hospitalization	-0.016251	0.013057	0.00223033	0.031718	3.19963e-13	0.6806	TRUE	53.0911
rs6711390	grip strength(right)	hospitalization	0.0132663	0.061858	0.00152876	0.028801	4.00037e-18	0.03173	TRUE	75.3045
rs6792762	grip strength(right)	hospitalization	-0.00911683	0.02652	0.0015155	0.025801	1.79999e-09	0.304	TRUE	36.1889
rs6870324	grip strength(right)	hospitalization	-0.00998568	0.02008	0.00168316	0.027778	2.99999e-09	0.4697	TRUE	35.1969
rs6962338	grip strength(right)	hospitalization	-0.0203488	-0.13882	0.00362338	0.059537	2e-08	0.01972	TRUE	31.5391
rs6977081	grip strength(right)	hospitalization	0.01286	-0.0035234	0.00158867	0.02592	5.70033e-16	0.8919	TRUE	65.5261
rs71298370	grip strength(right)	hospitalization	0.0165994	0.020623	0.00270846	0.050318	8.9e-10	0.6819	TRUE	37.5612
rs7148603	grip strength(right)	hospitalization	0.00930613	-0.017461	0.00158837	0.027845	4.70002e-09	0.5306	TRUE	34.3269
rs7196917	grip strength(right)	hospitalization	-0.010582	0.032903	0.00150287	0.021703	1.9002e-12	0.1295	TRUE	49.5784
rs721101	grip strength(right)	hospitalization	0.00946697	-0.018339	0.0016742	0.032537	1.6e-08	0.573	TRUE	31.9748
rs7249	grip strength(right)	hospitalization	0.00848186	0.03046	0.00154442	0.027837	4e-08	0.2739	TRUE	30.1614
rs7266065	grip strength(right)	hospitalization	0.00993881	0.015311	0.00159481	0.024107	4.60002e-10	0.5254	TRUE	38.8375
rs72820369	grip strength(right)	hospitalization	0.0161266	0.083982	0.00232961	0.034632	4.40048e-12	0.01531	TRUE	47.9203
rs72977282	grip strength(right)	hospitalization	-0.016811	0.0010324	0.00151401	0.026261	1.20005e-28	0.9686	FALSE	123.29
rs7301953	grip strength(right)	hospitalization	-0.0115397	-0.0035474	0.00160449	0.022948	6.4003e-13	0.8771	TRUE	51.7267
rs7451021	grip strength(right)	hospitalization	-0.0157967	-0.013872	0.00160573	0.022857	7.70016e-23	0.5439	TRUE	96.7805
rs75457267	grip strength(right)	hospitalization	-0.0187295	0.054151	0.00339456	0.06692	3.40001e-08	0.4184	TRUE	30.4429
rs7565148	grip strength(right)	hospitalization	-0.0103511	-0.037525	0.00148921	0.024889	3.59998e-12	0.1316	TRUE	48.3127
rs7652177	grip strength(right)	hospitalization	0.00858128	-0.043661	0.00148684	0.021888	7.90005e-09	0.04607	FALSE	33.3101
rs7657558	grip strength(right)	hospitalization	0.0107255	0.0075679	0.00166228	0.029138	1.09999e-10	0.7951	TRUE	41.6319
rs77485342	grip strength(right)	hospitalization	0.0353373	0.048913	0.0055898	0.096274	2.59998e-10	0.6114	TRUE	39.9645
rs7790322	grip strength(right)	hospitalization	-0.00860301	-0.014132	0.0015092	0.02265	1.2e-08	0.5327	TRUE	32.4943
rs7871404	grip strength(right)	hospitalization	0.0119345	0.010599	0.00190074	0.02721	3.40001e-10	0.6969	TRUE	39.4242
rs7953280	grip strength(right)	hospitalization	-0.00898631	0.01879	0.00149436	0.025516	1.79999e-09	0.4615	FALSE	36.162
rs7963801	grip strength(right)	hospitalization	-0.0112734	0.031762	0.00151048	0.030186	8.4004e-14	0.2927	TRUE	55.7032
rs79723785	grip strength(right)	hospitalization	-0.0340504	0.019285	0.00602877	0.083662	1.6e-08	0.8177	TRUE	31.8997
rs8055199	grip strength(right)	hospitalization	-0.00896262	-0.00099735	0.00157271	0.021917	1.2e-08	0.9637	TRUE	32.4768
rs823130	grip strength(right)	hospitalization	-0.0123872	-0.075696	0.00150332	0.025408	1.69981e-16	0.00289	TRUE	67.8959
rs852520	grip strength(right)	hospitalization	-0.00890306	0.033815	0.00157301	0.029106	1.5e-08	0.2453	TRUE	32.0343
rs911642	grip strength(right)	hospitalization	0.00862996	-0.016835	0.00153783	0.022362	2e-08	0.4515	TRUE	31.492
rs9267806	grip strength(right)	hospitalization	-0.0167434	-0.021344	0.00170197	0.026748	7.70016e-23	0.4249	TRUE	96.7795
rs9322822	grip strength(right)	hospitalization	0.0110799	0.035052	0.00159266	0.023853	3.50026e-12	0.1417	TRUE	48.3978
rs935728	grip strength(right)	hospitalization	0.00955337	0.0079777	0.0015872	0.029061	1.79999e-09	0.7837	TRUE	36.2285
rs9388051	grip strength(right)	hospitalization	0.0106262	-0.0055116	0.0019116	0.028677	2.69998e-08	0.8476	TRUE	30.9002
rs9396861	grip strength(right)	hospitalization	-0.00962972	-0.0078028	0.00155347	0.027968	5.69994e-10	0.7803	TRUE	38.4257
rs9639938	grip strength(right)	hospitalization	0.00873031	-0.012665	0.0014948	0.022649	5.19996e-09	0.576	FALSE	34.1109
rs9652468	grip strength(right)	hospitalization	-0.0125308	-0.0064064	0.00172118	0.024532	3.29989e-13	0.794	TRUE	53.0036
rs9757079	grip strength(right)	hospitalization	0.00980223	-0.0074191	0.00159699	0.02309	8.40001e-10	0.748	TRUE	37.6743
rs9853018	grip strength(right)	hospitalization	0.0101977	-0.030462	0.00149426	0.021931	8.80035e-12	0.1648	TRUE	46.5749
rs10193039	grip strength(right)	severity	-0.0103284	0.015291	0.00165217	0.031006	4.09996e-10	0.6219	TRUE	39.0802
rs10278546	grip strength(right)	severity	0.0107539	0.044006	0.00188373	0.03576	1.09999e-08	0.2185	TRUE	32.5908
rs1043515	grip strength(right)	severity	0.0138281	-0.025931	0.00149848	0.037282	2.80027e-20	0.4867	TRUE	85.1575
rs1047891	grip strength(right)	severity	0.0096867	0.0045692	0.0015965	0.030436	1.29999e-09	0.8807	TRUE	36.8141
rs10483727	grip strength(right)	severity	-0.00901803	-0.018122	0.00152456	0.037341	3.29997e-09	0.6275	TRUE	34.9892
rs10520770	grip strength(right)	severity	0.011742	-0.047667	0.00149773	0.037852	4.49987e-15	0.2079	TRUE	61.4635
rs10761411	grip strength(right)	severity	-0.0114975	0.011217	0.00202082	0.054003	1.29999e-08	0.8355	TRUE	32.3707
rs10770125	grip strength(right)	severity	0.00844132	0.015211	0.00148775	0.02799	1.40001e-08	0.5868	TRUE	32.193
rs10784502	grip strength(right)	severity	-0.0111247	-0.026989	0.00148608	0.037627	7.10068e-14	0.4732	TRUE	56.0392
rs10798483	grip strength(right)	severity	0.0145083	-0.00012591	0.00149469	0.028315	2.80027e-22	0.9965	TRUE	94.2173
rs10798876	grip strength(right)	severity	0.00879466	-0.019762	0.00149794	0.037587	4.30002e-09	0.599	FALSE	34.4706
rs10799428	grip strength(right)	severity	-0.0143588	-0.021974	0.00190367	0.037497	4.60045e-14	0.5578	TRUE	56.8922
rs10846071	grip strength(right)	severity	-0.0156575	-0.015788	0.00151902	0.037769	6.4998e-25	0.6759	TRUE	106.247
rs11022513	grip strength(right)	severity	-0.00921054	-0.0025198	0.00151016	0.038125	1.09999e-09	0.9473	TRUE	37.1984
rs11039348	grip strength(right)	severity	-0.00976855	0.015126	0.00156104	0.040423	3.89996e-10	0.7083	TRUE	39.159
rs112330055	grip strength(right)	severity	0.0179824	0.07735	0.00319007	0.082672	1.7e-08	0.3495	TRUE	31.7757
rs11243202	grip strength(right)	severity	0.0116378	0.034856	0.00149304	0.037604	6.4998e-15	0.354	TRUE	60.7574
rs1125	grip strength(right)	severity	-0.0100304	0.073126	0.00157472	0.03889	1.89998e-10	0.06006	TRUE	40.5723
rs113835839	grip strength(right)	severity	-0.00986353	-0.037306	0.00172486	0.043251	1.09999e-08	0.3884	TRUE	32.7007
rs11642954	grip strength(right)	severity	-0.0131918	-0.044557	0.00187938	0.03632	2.19989e-12	0.2199	TRUE	49.2696
rs116922558	grip strength(right)	severity	-0.0246271	-0.0759	0.00386049	0.075831	1.79999e-10	0.3169	TRUE	40.6951
rs11998884	grip strength(right)	severity	0.0173433	0.010728	0.0031243	0.084819	2.80001e-08	0.8993	TRUE	30.8147
rs12052508	grip strength(right)	severity	-0.0133517	-0.029349	0.00227992	0.060544	4.70002e-09	0.6279	TRUE	34.2952
rs12412806	grip strength(right)	severity	-0.00909582	-0.048657	0.00164139	0.045209	2.99999e-08	0.2818	TRUE	30.7086
rs12452505	grip strength(right)	severity	-0.0144313	-0.027984	0.00213545	0.053827	1.39991e-11	0.6031	TRUE	45.6701
rs12522139	grip strength(right)	severity	-0.0114381	0.046342	0.00197332	0.038238	6.80002e-09	0.2255	TRUE	33.5979
rs12616285	grip strength(right)	severity	0.0122195	0.0046661	0.00209396	0.038243	5.39995e-09	0.9029	TRUE	34.0542
rs12763284	grip strength(right)	severity	0.00959741	0.015798	0.00148928	0.028182	1.2e-10	0.5751	TRUE	41.5294
rs12790261	grip strength(right)	severity	-0.0263714	-0.015782	0.00270734	0.085062	1.99986e-22	0.8528	TRUE	94.8813
rs12823922	grip strength(right)	severity	-0.0114203	-0.079399	0.00178649	0.03627	1.6e-10	0.02859	TRUE	40.8652
rs12889267	grip strength(right)	severity	-0.0122874	-0.12142	0.0019904	0.061327	6.69993e-10	0.04771	TRUE	38.11
rs12899474	grip strength(right)	severity	-0.0148939	-0.0087676	0.00239936	0.049112	5.39995e-10	0.8583	TRUE	38.5324
rs13146142	grip strength(right)	severity	-0.0207968	-0.032058	0.00203165	0.036992	1.39991e-24	0.3861	TRUE	104.784
rs13169333	grip strength(right)	severity	0.00929083	0.030585	0.00169626	0.032023	4.30002e-08	0.3395	TRUE	30.0002
rs13355365	grip strength(right)	severity	-0.00846604	-0.031477	0.00153398	0.028849	3.40001e-08	0.2752	TRUE	30.4594
rs143384	grip strength(right)	severity	0.0230423	-0.027617	0.00151366	0.037269	2.49977e-52	0.4587	TRUE	231.737
rs1442883	grip strength(right)	severity	-0.0106189	0.036335	0.00171426	0.046424	5.80003e-10	0.4338	TRUE	38.3712
rs1486925	grip strength(right)	severity	-0.0095288	-0.02519	0.00160467	0.041391	2.90001e-09	0.5428	TRUE	35.2618
rs150330307	grip strength(right)	severity	-0.0325831	-0.069201	0.00422401	0.084505	1.20005e-14	0.4128	TRUE	59.5025
rs1550115	grip strength(right)	severity	0.0152836	0.022501	0.00171276	0.032352	4.49987e-19	0.4867	TRUE	79.6266
rs1556659	grip strength(right)	severity	0.0175345	0.026141	0.00153689	0.04019	3.80014e-30	0.5154	TRUE	130.167
rs1635527	grip strength(right)	severity	0.00975325	-0.048038	0.001495	0.028082	6.79986e-11	0.08716	FALSE	42.5614
rs1840753	grip strength(right)	severity	0.0176942	0.086625	0.00312088	0.074304	1.40001e-08	0.2437	TRUE	32.1446
rs1885690	grip strength(right)	severity	-0.00839964	-0.0029398	0.00151212	0.028598	2.80001e-08	0.9181	TRUE	30.8567
rs1892425	grip strength(right)	severity	0.0113357	-0.037255	0.00175726	0.044587	1.09999e-10	0.4034	TRUE	41.6126
rs1952256	grip strength(right)	severity	0.00976791	0.016222	0.00156323	0.030258	4.09996e-10	0.5919	TRUE	39.0443
rs2147461	grip strength(right)	severity	0.0134299	0.08754	0.00231042	0.045653	6.1e-09	0.05517	TRUE	33.7881
rs2165241	grip strength(right)	severity	0.0122486	0.0062698	0.00148844	0.036967	1.9002e-16	0.8653	TRUE	67.719
rs2194747	grip strength(right)	severity	0.00985126	0.0097508	0.00163925	0.0391	1.89998e-09	0.8031	TRUE	36.1155
rs2208562	grip strength(right)	severity	-0.0115616	0.054738	0.00152246	0.028657	3.10027e-14	0.05612	TRUE	57.6692
rs2226685	grip strength(right)	severity	0.0103333	-0.0021064	0.00174324	0.043926	3.09999e-09	0.9618	TRUE	35.1369
rs2273555	grip strength(right)	severity	0.0110316	0.035362	0.00152155	0.028364	4.19952e-13	0.2125	TRUE	52.566
rs2322754	grip strength(right)	severity	-0.0117022	-0.026227	0.00198538	0.036374	3.79997e-09	0.4709	TRUE	34.7414
rs2341184	grip strength(right)	severity	0.0100606	-0.076014	0.00167125	0.032376	1.7e-09	0.01888	TRUE	36.2381
rs2362972	grip strength(right)	severity	-0.00856859	-0.030353	0.00150767	0.037689	1.29999e-08	0.4206	TRUE	32.3003
rs2389763	grip strength(right)	severity	-0.00832615	-0.024002	0.00151353	0.028384	3.79997e-08	0.3978	TRUE	30.2626
rs246181	grip strength(right)	severity	0.00970432	-0.0020994	0.00154856	0.037841	3.69999e-10	0.9558	TRUE	39.2712
rs248831	grip strength(right)	severity	0.00988989	-0.018601	0.00171686	0.041286	8.40001e-09	0.6523	TRUE	33.1828
rs2587505	grip strength(right)	severity	-0.0092717	-0.098617	0.0015091	0.039781	8.10009e-10	0.01318	TRUE	37.747
rs2631360	grip strength(right)	severity	-0.0111803	-0.0073597	0.00148648	0.037809	5.40008e-14	0.8457	TRUE	56.5703
rs2717351	grip strength(right)	severity	0.0127695	-0.0051073	0.00183473	0.045119	3.40017e-12	0.9099	TRUE	48.4399
rs2854152	grip strength(right)	severity	0.010991	-0.022403	0.00159765	0.041677	6.00067e-12	0.5909	TRUE	47.3272
rs2871865	grip strength(right)	severity	-0.0236863	-0.00091489	0.00232022	0.042929	1.80011e-24	0.983	TRUE	104.216
rs2894602	grip strength(right)	severity	0.0101332	-0.063095	0.00176778	0.050153	9.90011e-09	0.2084	TRUE	32.8577
rs3118914	grip strength(right)	severity	-0.0194408	0.026587	0.00180843	0.033515	5.90065e-27	0.4276	TRUE	115.565
rs34030812	grip strength(right)	severity	-0.00912858	-0.036117	0.00154266	0.029383	3.29997e-09	0.219	TRUE	35.016
rs34217742	grip strength(right)	severity	0.0146245	0.052779	0.00227778	0.058499	1.40001e-10	0.3669	TRUE	41.2229
rs34587452	grip strength(right)	severity	-0.0110867	0.030544	0.00181019	0.035459	9.09997e-10	0.389	TRUE	37.5108
rs34845616	grip strength(right)	severity	0.00979506	0.066082	0.00173626	0.049507	1.7e-08	0.1819	TRUE	31.8262
rs35304341	grip strength(right)	severity	-0.0142862	-0.052438	0.00260278	0.050292	4e-08	0.2971	TRUE	30.1272
rs35457492	grip strength(right)	severity	0.00833889	0.058089	0.00149104	0.037592	2.19999e-08	0.1223	TRUE	31.2779
rs35701422	grip strength(right)	severity	-0.00869121	0.01055	0.00153481	0.028624	1.5e-08	0.7124	TRUE	32.0665
rs35833641	grip strength(right)	severity	0.00922306	0.015572	0.00160181	0.031721	8.50002e-09	0.6235	TRUE	33.1534
rs3771498	grip strength(right)	severity	0.0141605	0.026193	0.00148856	0.037445	1.9002e-21	0.4842	TRUE	90.495
rs3848369	grip strength(right)	severity	-0.00953776	-0.0003628	0.00153126	0.040257	4.70002e-10	0.9928	TRUE	38.7967
rs4121165	grip strength(right)	severity	-0.0119792	0.004989	0.00182142	0.03495	4.79954e-11	0.8865	TRUE	43.2549
rs4549685	grip strength(right)	severity	0.00971494	-0.010082	0.00158124	0.030072	8.10009e-10	0.7374	TRUE	37.7472
rs4751671	grip strength(right)	severity	0.0082332	0.012114	0.00150019	0.039577	4.09996e-08	0.7595	TRUE	30.1193
rs4752689	grip strength(right)	severity	0.0087531	-0.037634	0.00150761	0.028363	6.4e-09	0.1845	TRUE	33.709
rs4793658	grip strength(right)	severity	-0.0136707	-0.034448	0.00248614	0.0642	3.79997e-08	0.5916	TRUE	30.2364
rs4802848	grip strength(right)	severity	0.0110767	0.030349	0.00167496	0.042692	3.80014e-11	0.4772	TRUE	43.7333
rs4868110	grip strength(right)	severity	-0.00971069	0.028901	0.00158981	0.030394	1e-09	0.3417	TRUE	37.3087
rs4927015	grip strength(right)	severity	0.013059	-0.025372	0.00150895	0.040172	5.00035e-18	0.5277	TRUE	74.898
rs4962700	grip strength(right)	severity	0.00932733	-0.0095763	0.00163735	0.041315	1.2e-08	0.8167	TRUE	32.4513
rs56074046	grip strength(right)	severity	-0.00903502	0.022097	0.00153954	0.029072	4.39997e-09	0.4472	TRUE	34.441
rs56144131	grip strength(right)	severity	-0.01307	-0.013569	0.00208666	0.042821	3.79997e-10	0.7513	TRUE	39.2327
rs56365901	grip strength(right)	severity	-0.0142618	-0.065076	0.00179293	0.033881	1.80011e-15	0.05476	TRUE	63.2735
rs58670122	grip strength(right)	severity	-0.0132234	0.03621	0.00214787	0.049638	7.39997e-10	0.4657	TRUE	37.9027
rs600038	grip strength(right)	severity	-0.0103761	0.15883	0.00183358	0.04398	1.5e-08	0.0003044	TRUE	32.0235
rs62037412	grip strength(right)	severity	0.00932966	-0.0016071	0.0015542	0.039117	1.89998e-09	0.9672	TRUE	36.0344
rs62234790	grip strength(right)	severity	0.0105846	-0.050161	0.0017265	0.032729	8.79995e-10	0.1254	TRUE	37.5851
rs62509875	grip strength(right)	severity	-0.0131798	0.0067793	0.00197325	0.03727	2.39994e-11	0.8557	TRUE	44.6122
rs635538	grip strength(right)	severity	-0.0219943	0.018158	0.00266274	0.069872	1.50003e-16	0.795	TRUE	68.228
rs645144	grip strength(right)	severity	-0.00868793	-0.069149	0.00158627	0.039218	4.30002e-08	0.07787	TRUE	29.997
rs6473015	grip strength(right)	severity	0.00959961	-0.019748	0.00164629	0.031079	5.49997e-09	0.5251	TRUE	34.0012
rs6693567	grip strength(right)	severity	-0.00974656	-0.0087061	0.00167765	0.031804	6.29999e-09	0.7843	TRUE	33.752
rs6693965	grip strength(right)	severity	-0.016251	0.0077885	0.00223033	0.040632	3.19963e-13	0.848	TRUE	53.0911
rs6711390	grip strength(right)	severity	0.0132663	0.039202	0.00152876	0.040256	4.00037e-18	0.3301	TRUE	75.3045
rs6792762	grip strength(right)	severity	-0.00911683	0.04203	0.0015155	0.037948	1.79999e-09	0.2681	TRUE	36.1889
rs6870324	grip strength(right)	severity	-0.00998568	0.089974	0.00168316	0.041885	2.99999e-09	0.0317	TRUE	35.1969
rs6962338	grip strength(right)	severity	-0.0203488	-0.20572	0.00362338	0.077257	2e-08	0.00775	TRUE	31.5391
rs6977081	grip strength(right)	severity	0.01286	0.01545	0.00158867	0.038462	5.70033e-16	0.6879	TRUE	65.5261
rs71298370	grip strength(right)	severity	0.0165994	0.0402	0.00270846	0.074727	8.9e-10	0.5906	TRUE	37.5612
rs7148603	grip strength(right)	severity	0.00930613	-0.050412	0.00158837	0.038562	4.70002e-09	0.1911	TRUE	34.3269
rs7196917	grip strength(right)	severity	-0.010582	0.032123	0.00150287	0.028375	1.9002e-12	0.2576	TRUE	49.5784
rs721101	grip strength(right)	severity	0.00946697	-0.060468	0.0016742	0.047252	1.6e-08	0.2007	TRUE	31.9748
rs7249	grip strength(right)	severity	0.00848186	0.049844	0.00154442	0.040874	4e-08	0.2227	TRUE	30.1614
rs7266065	grip strength(right)	severity	0.00993881	0.020778	0.00159481	0.030866	4.60002e-10	0.5008	TRUE	38.8375
rs72820369	grip strength(right)	severity	0.0161266	0.058311	0.00232961	0.053185	4.40048e-12	0.2729	TRUE	47.9203
rs72977282	grip strength(right)	severity	-0.016811	0.010028	0.00151401	0.039053	1.20005e-28	0.7973	TRUE	123.29
rs7301953	grip strength(right)	severity	-0.0115397	-0.042276	0.00160449	0.029446	6.4003e-13	0.1511	TRUE	51.7267
rs7451021	grip strength(right)	severity	-0.0157967	-0.006535	0.00160573	0.030428	7.70016e-23	0.8299	TRUE	96.7805
rs75457267	grip strength(right)	severity	-0.0187295	0.15041	0.00339456	0.1147	3.40001e-08	0.1898	TRUE	30.4429
rs7565148	grip strength(right)	severity	-0.0103511	-0.018632	0.00148921	0.037513	3.59998e-12	0.6194	TRUE	48.3127
rs7652177	grip strength(right)	severity	0.00858128	0.064968	0.00148684	0.028366	7.90005e-09	0.022	FALSE	33.3101
rs7657558	grip strength(right)	severity	0.0107255	-0.017745	0.00166228	0.04151	1.09999e-10	0.669	TRUE	41.6319
rs77485342	grip strength(right)	severity	0.0353373	0.08323	0.0055898	0.12187	2.59998e-10	0.4947	TRUE	39.9645
rs7790322	grip strength(right)	severity	-0.00860301	-0.016049	0.0015092	0.028418	1.2e-08	0.5723	TRUE	32.4943
rs7871404	grip strength(right)	severity	0.0119345	-0.016005	0.00190074	0.036201	3.40001e-10	0.6584	TRUE	39.4242
rs7953280	grip strength(right)	severity	-0.00898631	0.022933	0.00149436	0.037899	1.79999e-09	0.5451	FALSE	36.162
rs7963801	grip strength(right)	severity	-0.0112734	0.03315	0.00151048	0.042762	8.4004e-14	0.4382	TRUE	55.7032
rs79723785	grip strength(right)	severity	-0.0340504	-0.030929	0.00602877	0.12191	1.6e-08	0.7997	TRUE	31.8997
rs8055199	grip strength(right)	severity	-0.00896262	-0.011022	0.00157271	0.028833	1.2e-08	0.7023	TRUE	32.4768
rs823130	grip strength(right)	severity	-0.0123872	-0.056224	0.00150332	0.037818	1.69981e-16	0.1371	TRUE	67.8959
rs852520	grip strength(right)	severity	-0.00890306	0.054413	0.00157301	0.041429	1.5e-08	0.189	TRUE	32.0343
rs911642	grip strength(right)	severity	0.00862996	0.036664	0.00153783	0.02979	2e-08	0.2184	TRUE	31.492
rs9267806	grip strength(right)	severity	-0.0167434	-0.041226	0.00170197	0.039163	7.70016e-23	0.2925	TRUE	96.7795
rs9322822	grip strength(right)	severity	0.0110799	0.052885	0.00159266	0.030465	3.50026e-12	0.08258	TRUE	48.3978
rs935728	grip strength(right)	severity	0.00955337	0.057875	0.0015872	0.042143	1.79999e-09	0.1697	TRUE	36.2285
rs9388051	grip strength(right)	severity	0.0106262	0.030801	0.0019116	0.038156	2.69998e-08	0.4195	TRUE	30.9002
rs9396861	grip strength(right)	severity	-0.00962972	-0.0018715	0.00155347	0.039836	5.69994e-10	0.9625	TRUE	38.4257
rs9639938	grip strength(right)	severity	0.00873031	-0.020564	0.0014948	0.028389	5.19996e-09	0.4688	FALSE	34.1109
rs9652468	grip strength(right)	severity	-0.0125308	0.0012123	0.00172118	0.032462	3.29989e-13	0.9702	TRUE	53.0036
rs9757079	grip strength(right)	severity	0.00980223	-0.0017035	0.00159699	0.030617	8.40001e-10	0.9556	TRUE	37.6743
rs9853018	grip strength(right)	severity	0.0101977	-0.043285	0.00149426	0.02856	8.80035e-12	0.1296	TRUE	46.5749
rs10097417	grip strength(left)	susceptibility	-0.0132302	0.019477	0.00197055	0.014681	1.9002e-11	0.1846	TRUE	45.0773
rs10176878	grip strength(left)	susceptibility	-0.0129478	0.0091152	0.0018962	0.015301	8.60003e-12	0.5514	TRUE	46.6255
rs10205394	grip strength(left)	susceptibility	-0.0113217	-0.011357	0.00185667	0.013491	1.09999e-09	0.3999	TRUE	37.1838
rs10403906	grip strength(left)	susceptibility	-0.0100323	-0.021359	0.00148665	0.011254	1.50003e-11	0.05771	TRUE	45.539
rs10786706	grip strength(left)	susceptibility	0.0100072	0.0013394	0.00148741	0.011174	1.69981e-11	0.9046	TRUE	45.2651
rs10788958	grip strength(left)	susceptibility	0.0141976	-0.010016	0.00156276	0.012793	1e-19	0.4337	TRUE	82.5364
rs10831903	grip strength(left)	susceptibility	0.00928662	0.014504	0.00151154	0.01339	8.10009e-10	0.2787	TRUE	37.7464
rs10846071	grip strength(left)	susceptibility	-0.016641	-0.0028107	0.00151685	0.011863	5.30029e-28	0.8127	TRUE	120.358
rs10934857	grip strength(left)	susceptibility	0.00928675	-0.013185	0.00170182	0.013421	4.79999e-08	0.3259	TRUE	29.7783
rs10988217	grip strength(left)	susceptibility	-0.00920657	0.011813	0.00152911	0.012276	1.7e-09	0.3359	TRUE	36.2509
rs11002322	grip strength(left)	susceptibility	-0.00998924	-0.0077397	0.00157255	0.012212	2.1e-10	0.5262	TRUE	40.3512
rs11003014	grip strength(left)	susceptibility	0.011433	0.0098398	0.00202143	0.014223	1.6e-08	0.4891	TRUE	31.9892
rs11111267	grip strength(left)	susceptibility	0.0108359	-0.0027051	0.00192886	0.014825	1.89998e-08	0.8552	TRUE	31.5594
rs11121542	grip strength(left)	susceptibility	-0.0157601	0.028141	0.00225916	0.01706	2.99985e-12	0.09905	TRUE	48.6658
rs11125803	grip strength(left)	susceptibility	0.0142851	0.032595	0.00169673	0.013498	3.80014e-17	0.01574	TRUE	70.8828
rs11168357	grip strength(left)	susceptibility	-0.00962864	-0.024772	0.00172661	0.014042	2.5e-08	0.0777	TRUE	31.0986
rs11204664	grip strength(left)	susceptibility	-0.00865184	0.013653	0.00150032	0.012334	8.10009e-09	0.2683	TRUE	33.2544
rs11243202	grip strength(left)	susceptibility	0.00972237	0.0064536	0.0014909	0.012402	7.00003e-11	0.6028	TRUE	42.5253
rs113918482	grip strength(left)	susceptibility	-0.0101011	-0.018621	0.00178515	0.013947	1.5e-08	0.1818	TRUE	32.0175
rs116409670	grip strength(left)	susceptibility	-0.0152418	0.025335	0.00273867	0.021902	2.59998e-08	0.2474	TRUE	30.9737
rs11642954	grip strength(left)	susceptibility	-0.0117025	0.005677	0.00187683	0.014434	4.49997e-10	0.6941	TRUE	38.8783
rs116922558	grip strength(left)	susceptibility	-0.0215842	-0.00053917	0.00385425	0.03051	2.1e-08	0.9859	TRUE	31.3612
rs11769549	grip strength(left)	susceptibility	0.0204956	0.04131	0.00311228	0.024687	4.49987e-11	0.09427	TRUE	43.3675
rs12473732	grip strength(left)	susceptibility	0.0109869	0.012208	0.00148601	0.012109	1.39991e-13	0.3134	TRUE	54.6647
rs12673062	grip strength(left)	susceptibility	-0.0107691	-0.0031064	0.00180808	0.015007	2.59998e-09	0.836	TRUE	35.4751
rs12790261	grip strength(left)	susceptibility	-0.0251882	0.0058585	0.00270305	0.023918	1.20005e-20	0.8065	TRUE	86.8333
rs12889267	grip strength(left)	susceptibility	-0.0137394	-0.014937	0.00198726	0.016551	4.70002e-12	0.3668	TRUE	47.7998
rs12906830	grip strength(left)	susceptibility	0.0108401	0.012156	0.00151797	0.011719	9.30037e-13	0.2996	TRUE	50.9965
rs13091492	grip strength(left)	susceptibility	-0.00847903	0.0089919	0.00153407	0.011957	3.29997e-08	0.452	TRUE	30.5494
rs13146142	grip strength(left)	susceptibility	-0.0202031	-0.017462	0.00202888	0.015646	2.29985e-23	0.2644	TRUE	99.157
rs13337177	grip strength(left)	susceptibility	-0.0142799	0.01388	0.00193621	0.017048	1.59993e-13	0.4156	TRUE	54.3933
rs143002906	grip strength(left)	susceptibility	0.0262281	0.0065338	0.00457421	0.028724	9.80009e-09	0.8201	TRUE	32.8777
rs143384	grip strength(left)	susceptibility	0.0209202	-0.013269	0.00151159	0.011657	1.50003e-43	0.255	TRUE	191.542
rs1434095	grip strength(left)	susceptibility	0.0140301	-0.020546	0.00225906	0.018476	5.30005e-10	0.2661	TRUE	38.5715
rs1486925	grip strength(left)	susceptibility	-0.0104734	-0.013644	0.00160211	0.012512	6.29941e-11	0.2755	TRUE	42.7357
rs150330307	grip strength(left)	susceptibility	-0.0307753	0.012531	0.0042167	0.033283	2.90001e-13	0.7065	TRUE	53.2671
rs1551042	grip strength(left)	susceptibility	-0.0111279	-0.0033375	0.00155167	0.012256	7.39946e-13	0.7854	TRUE	51.4313
rs1556659	grip strength(left)	susceptibility	0.0162896	0.02506	0.00153452	0.012717	2.49977e-26	0.04876	TRUE	112.687
rs16870531	grip strength(left)	susceptibility	0.011198	-0.02386	0.00174241	0.01325	1.29999e-10	0.07175	TRUE	41.3029
rs16910750	grip strength(left)	susceptibility	0.0112498	-0.0074971	0.00204139	0.015441	3.59998e-08	0.6273	TRUE	30.3695
rs17282763	grip strength(left)	susceptibility	0.00893956	-0.0021228	0.00163298	0.01308	4.39997e-08	0.8711	TRUE	29.9689
rs17466480	grip strength(left)	susceptibility	-0.0118235	-0.012366	0.00152732	0.011995	9.79941e-15	0.3026	TRUE	59.9283
rs17630248	grip strength(left)	susceptibility	-0.009184	0.0026437	0.00156162	0.012585	4.09996e-09	0.8336	TRUE	34.587
rs181766	grip strength(left)	susceptibility	0.00963247	0.013884	0.00160372	0.012282	1.89998e-09	0.2583	TRUE	36.076
rs1884447	grip strength(left)	susceptibility	0.00846069	-0.02616	0.00151391	0.012365	2.30001e-08	0.03437	TRUE	31.2328
rs1981612	grip strength(left)	susceptibility	0.00922755	-0.0039321	0.00151053	0.012353	1e-09	0.7502	TRUE	37.3176
rs2038760	grip strength(left)	susceptibility	-0.0115262	-0.031673	0.00198662	0.015311	6.59994e-09	0.03859	TRUE	33.6622
rs217181	grip strength(left)	susceptibility	0.0119554	0.015394	0.00188145	0.014475	2.1e-10	0.2875	TRUE	40.3778
rs2359239	grip strength(left)	susceptibility	-0.00881461	-0.016198	0.00152153	0.011391	6.90001e-09	0.155	TRUE	33.5618
rs2532111	grip strength(left)	susceptibility	0.0102852	0.020884	0.00155794	0.01228	4.10015e-11	0.08901	TRUE	43.5837
rs2587505	grip strength(left)	susceptibility	-0.00900424	-0.0076738	0.00150694	0.01255	2.30001e-09	0.5409	TRUE	35.7028
rs2631360	grip strength(left)	susceptibility	-0.0109177	0.0052517	0.00148434	0.011639	1.9002e-13	0.6518	TRUE	54.0998
rs2789514	grip strength(left)	susceptibility	0.0120546	-0.011706	0.00220932	0.019224	4.90004e-08	0.5426	TRUE	29.7707
rs2871865	grip strength(left)	susceptibility	-0.0217979	-0.0069292	0.00231659	0.017971	5.00035e-21	0.6998	TRUE	88.5383
rs2871960	grip strength(left)	susceptibility	0.0120879	0.021492	0.00149222	0.011717	5.50047e-16	0.06663	TRUE	65.62
rs2974438	grip strength(left)	susceptibility	-0.0100735	0.013518	0.00182387	0.01427	3.29997e-08	0.3435	TRUE	30.5051
rs3118903	grip strength(left)	susceptibility	-0.0174477	-0.0062153	0.00179692	0.013472	2.70023e-22	0.6446	TRUE	94.2799
rs34030812	grip strength(left)	susceptibility	-0.0101679	0.0081701	0.00154042	0.011553	4.10015e-11	0.4794	TRUE	43.5697
rs34587452	grip strength(left)	susceptibility	-0.0113642	0.015172	0.00180741	0.015192	3.2e-10	0.3179	TRUE	39.5334
rs34845616	grip strength(left)	susceptibility	0.0108395	-0.0082679	0.00173373	0.013701	4e-10	0.5462	TRUE	39.0891
rs35236379	grip strength(left)	susceptibility	0.0123565	0.022519	0.00212204	0.015719	5.80003e-09	0.152	TRUE	33.9066
rs3814877	grip strength(left)	susceptibility	0.0105385	0.010739	0.00151385	0.011597	3.40017e-12	0.3544	TRUE	48.4609
rs3819121	grip strength(left)	susceptibility	0.0140963	0.011495	0.00152872	0.012201	2.90001e-20	0.3462	TRUE	85.0265
rs3959716	grip strength(left)	susceptibility	-0.00832523	0.0032818	0.0015043	0.011802	3.09999e-08	0.781	FALSE	30.6283
rs4121165	grip strength(left)	susceptibility	-0.0114169	0.024593	0.00181868	0.014458	3.40001e-10	0.08894	TRUE	39.4079
rs4308051	grip strength(left)	susceptibility	0.0159929	0.022261	0.00181863	0.013817	1.39991e-18	0.1072	TRUE	77.3332
rs4398863	grip strength(left)	susceptibility	-0.00945015	-0.01227	0.00168454	0.012505	2e-08	0.3265	TRUE	31.4713
rs4498020	grip strength(left)	susceptibility	-0.0104238	0.011781	0.00166995	0.013683	4.30002e-10	0.3893	TRUE	38.9624
rs4575361	grip strength(left)	susceptibility	-0.0108028	0.00024322	0.00160223	0.011862	1.59993e-11	0.9836	TRUE	45.4593
rs4621706	grip strength(left)	susceptibility	-0.0117068	0.020353	0.00150003	0.012466	6.00067e-15	0.1025	TRUE	60.9083
rs4677601	grip strength(left)	susceptibility	0.00905884	-0.00030913	0.001485	0.011599	1.09999e-09	0.9787	TRUE	37.2128
rs4713506	grip strength(left)	susceptibility	-0.0157268	-0.012544	0.00169811	0.012289	1.99986e-20	0.3073	TRUE	85.7727
rs4811040	grip strength(left)	susceptibility	-0.00924973	0.015243	0.00166896	0.013047	2.99999e-08	0.2427	TRUE	30.7161
rs4930236	grip strength(left)	susceptibility	0.0119032	-0.006508	0.00202069	0.017426	3.79997e-09	0.7088	TRUE	34.6999
rs4962700	grip strength(left)	susceptibility	0.00904307	-0.013075	0.00163488	0.013302	3.2e-08	0.3257	TRUE	30.5957
rs55681913	grip strength(left)	susceptibility	0.0137738	0.052218	0.00243658	0.019307	1.6e-08	0.00684	TRUE	31.9555
rs56338231	grip strength(left)	susceptibility	-0.010847	-0.0077982	0.00169739	0.012883	1.7e-10	0.545	TRUE	40.8372
rs58670122	grip strength(left)	susceptibility	-0.0118148	0.0004419	0.00214462	0.016818	3.59998e-08	0.979	TRUE	30.3495
rs59116179	grip strength(left)	susceptibility	0.00857385	0.0029668	0.00153635	0.013117	2.39999e-08	0.8211	TRUE	31.1438
rs61286123	grip strength(left)	susceptibility	-0.0101041	-0.0061633	0.00177111	0.013156	1.2e-08	0.6394	TRUE	32.5465
rs61818100	grip strength(left)	susceptibility	0.0134422	0.026263	0.00231335	0.016979	6.19998e-09	0.1219	TRUE	33.7643
rs62081464	grip strength(left)	susceptibility	-0.0098827	0.010027	0.00177979	0.013827	2.80001e-08	0.4683	TRUE	30.8329
rs635538	grip strength(left)	susceptibility	-0.0216569	0.02236	0.00265852	0.021129	3.80014e-16	0.2899	TRUE	66.361
rs6689375	grip strength(left)	susceptibility	-0.0160169	0.012954	0.00191158	0.015368	5.30029e-17	0.3993	TRUE	70.2056
rs6802071	grip strength(left)	susceptibility	-0.00940386	-0.0064842	0.00150182	0.011747	3.79997e-10	0.5809	TRUE	39.2082
rs6962338	grip strength(left)	susceptibility	-0.0214095	-0.080102	0.0036171	0.028581	3.2e-09	0.005069	TRUE	35.0342
rs6977081	grip strength(left)	susceptibility	0.0147525	-0.0012311	0.00158641	0.012128	1.39991e-20	0.9191	TRUE	86.477
rs7026798	grip strength(left)	susceptibility	0.00823598	0.012568	0.00150641	0.011594	4.60002e-08	0.2784	TRUE	29.8913
rs7124681	grip strength(left)	susceptibility	-0.0116557	0.00031456	0.00150615	0.011728	1e-14	0.9786	TRUE	59.8881
rs71298370	grip strength(left)	susceptibility	0.0148764	-0.0016238	0.00270414	0.022276	3.79997e-08	0.9419	TRUE	30.2648
rs7148603	grip strength(left)	susceptibility	0.00957206	-0.023892	0.00158612	0.012705	1.6e-09	0.06005	TRUE	36.4199
rs7176095	grip strength(left)	susceptibility	-0.013375	-0.00029682	0.00222025	0.017412	1.7e-09	0.9864	TRUE	36.2897
rs7196917	grip strength(left)	susceptibility	-0.0117302	0.010746	0.00150067	0.011309	5.40008e-15	0.342	TRUE	61.0999
rs7197751	grip strength(left)	susceptibility	-0.00946321	-0.03001	0.00156268	0.012988	1.40001e-09	0.02086	TRUE	36.6722
rs72977282	grip strength(left)	susceptibility	-0.0155569	0.029231	0.00151173	0.012087	7.8001e-25	0.01559	FALSE	105.9
rs73307079	grip strength(left)	susceptibility	0.0111025	-0.012166	0.00183407	0.013633	1.40001e-09	0.3722	TRUE	36.6446
rs7516571	grip strength(left)	susceptibility	0.00937798	0.00072695	0.00169361	0.012671	3.09999e-08	0.9542	TRUE	30.6614
rs75497896	grip strength(left)	susceptibility	-0.0206727	0.043642	0.00337524	0.026142	9.09997e-10	0.09503	TRUE	37.5133
rs755547	grip strength(left)	susceptibility	0.0165156	-0.012618	0.00189766	0.014236	3.19963e-18	0.3754	TRUE	75.7446
rs7571789	grip strength(left)	susceptibility	0.0129539	0.0050828	0.001487	0.011642	2.99985e-18	0.6624	TRUE	75.8891
rs76895963	grip strength(left)	susceptibility	0.0359634	0.069665	0.00574862	0.050537	3.89996e-10	0.1681	TRUE	39.1376
rs772014	grip strength(left)	susceptibility	-0.0106178	0.0090489	0.00151891	0.011365	2.70023e-12	0.4259	TRUE	48.8658
rs77485342	grip strength(left)	susceptibility	0.0329675	-0.0266	0.00558187	0.045913	3.50002e-09	0.5624	TRUE	34.8829
rs7856625	grip strength(left)	susceptibility	-0.0111297	0.0075432	0.0015209	0.011463	2.49977e-13	0.5105	TRUE	53.5508
rs7963801	grip strength(left)	susceptibility	-0.0104348	-0.0022827	0.00150824	0.012764	4.60045e-12	0.8581	TRUE	47.866
rs7970350	grip strength(left)	susceptibility	-0.0101345	-0.0010224	0.00148418	0.01115	8.60003e-12	0.9269	TRUE	46.6264
rs8108461	grip strength(left)	susceptibility	0.00952393	-0.0050611	0.0015066	0.012417	2.59998e-10	0.6836	TRUE	39.961
rs821100	grip strength(left)	susceptibility	-0.0101977	-0.020356	0.00168615	0.01233	1.5e-09	0.09874	TRUE	36.5773
rs823130	grip strength(left)	susceptibility	-0.0113317	-0.017888	0.00150098	0.01177	4.40048e-14	0.1286	TRUE	56.9955
rs9371201	grip strength(left)	susceptibility	-0.00933847	0.0077299	0.0015738	0.012173	2.99999e-09	0.5254	TRUE	35.2089
rs9371881	grip strength(left)	susceptibility	0.00947946	-0.0077765	0.00154996	0.012892	9.59997e-10	0.5464	TRUE	37.4047
rs9388769	grip strength(left)	susceptibility	-0.0140821	0.00043847	0.00158065	0.011834	5.10035e-19	0.9704	TRUE	79.3713
rs9611273	grip strength(left)	susceptibility	0.0107888	-0.014113	0.00173048	0.013728	4.49997e-10	0.3039	TRUE	38.8699
rs9866627	grip strength(left)	susceptibility	-0.0155989	-0.0046801	0.00267761	0.01893	5.69994e-09	0.8047	TRUE	33.9386
rs9944324	grip strength(left)	susceptibility	-0.00855272	0.011015	0.00150169	0.01214	1.2e-08	0.3642	TRUE	32.4375
rs999493	grip strength(left)	susceptibility	0.0128713	-0.016878	0.00153936	0.01236	6.20012e-17	0.1721	TRUE	69.914
rs10097417	grip strength(left)	hospitalization	-0.0132302	0.019028	0.00197055	0.02839	1.9002e-11	0.5027	TRUE	45.0773
rs10176878	grip strength(left)	hospitalization	-0.0129478	-0.035454	0.0018962	0.033317	8.60003e-12	0.2873	TRUE	46.6255
rs10205394	grip strength(left)	hospitalization	-0.0113217	-0.044543	0.00185667	0.02548	1.09999e-09	0.08044	TRUE	37.1838
rs10403906	grip strength(left)	hospitalization	-0.0100323	-0.035042	0.00148665	0.021968	1.50003e-11	0.1107	TRUE	45.539
rs10786706	grip strength(left)	hospitalization	0.0100072	0.021075	0.00148741	0.021778	1.69981e-11	0.3332	TRUE	45.2651
rs10788958	grip strength(left)	hospitalization	0.0141976	-0.023245	0.00156276	0.02824	1e-19	0.4104	TRUE	82.5364
rs10831903	grip strength(left)	hospitalization	0.00928662	0.0060324	0.00151154	0.027907	8.10009e-10	0.8289	TRUE	37.7464
rs10846071	grip strength(left)	hospitalization	-0.016641	-0.017233	0.00151685	0.025474	5.30029e-28	0.4987	TRUE	120.358
rs10934857	grip strength(left)	hospitalization	0.00928675	-0.024866	0.00170182	0.028969	4.79999e-08	0.3907	TRUE	29.7783
rs10988217	grip strength(left)	hospitalization	-0.00920657	-0.0066497	0.00152911	0.026771	1.7e-09	0.8038	TRUE	36.2509
rs11002322	grip strength(left)	hospitalization	-0.00998924	-0.0074561	0.00157255	0.026088	2.1e-10	0.775	TRUE	40.3512
rs11003014	grip strength(left)	hospitalization	0.011433	0.022601	0.00202143	0.02793	1.6e-08	0.4184	TRUE	31.9892
rs11111267	grip strength(left)	hospitalization	0.0108359	-0.032147	0.00192886	0.029066	1.89998e-08	0.2687	TRUE	31.5594
rs11121542	grip strength(left)	hospitalization	-0.0157601	0.0090962	0.00225916	0.032693	2.99985e-12	0.7808	TRUE	48.6658
rs11125803	grip strength(left)	hospitalization	0.0142851	0.04796	0.00169673	0.028136	3.80014e-17	0.08827	TRUE	70.8828
rs11168357	grip strength(left)	hospitalization	-0.00962864	-0.022417	0.00172661	0.025773	2.5e-08	0.3844	TRUE	31.0986
rs11204664	grip strength(left)	hospitalization	-0.00865184	0.0039335	0.00150032	0.027306	8.10009e-09	0.8855	TRUE	33.2544
rs11243202	grip strength(left)	hospitalization	0.00972237	0.031812	0.0014909	0.025246	7.00003e-11	0.2076	TRUE	42.5253
rs113918482	grip strength(left)	hospitalization	-0.0101011	-0.011964	0.00178515	0.024899	1.5e-08	0.6309	TRUE	32.0175
rs116409670	grip strength(left)	hospitalization	-0.0152418	0.018554	0.00273867	0.042465	2.59998e-08	0.6622	TRUE	30.9737
rs11642954	grip strength(left)	hospitalization	-0.0117025	-0.011884	0.00187683	0.027558	4.49997e-10	0.6663	TRUE	38.8783
rs116922558	grip strength(left)	hospitalization	-0.0215842	0.0024592	0.00385425	0.059009	2.1e-08	0.9668	TRUE	31.3612
rs11769549	grip strength(left)	hospitalization	0.0204956	0.026057	0.00311228	0.056026	4.49987e-11	0.6419	TRUE	43.3675
rs12473732	grip strength(left)	hospitalization	0.0109869	0.034018	0.00148601	0.027303	1.39991e-13	0.2128	TRUE	54.6647
rs12673062	grip strength(left)	hospitalization	-0.0107691	-0.013316	0.00180808	0.034024	2.59998e-09	0.6955	TRUE	35.4751
rs12790261	grip strength(left)	hospitalization	-0.0251882	0.034382	0.00270305	0.054902	1.20005e-20	0.5312	TRUE	86.8333
rs12889267	grip strength(left)	hospitalization	-0.0137394	-0.066305	0.00198726	0.03822	4.70002e-12	0.08277	TRUE	47.7998
rs12906830	grip strength(left)	hospitalization	0.0108401	0.03856	0.00151797	0.022738	9.30037e-13	0.08991	TRUE	50.9965
rs13091492	grip strength(left)	hospitalization	-0.00847903	-0.012458	0.00153407	0.023207	3.29997e-08	0.5914	TRUE	30.5494
rs13146142	grip strength(left)	hospitalization	-0.0202031	-0.03166	0.00202888	0.028713	2.29985e-23	0.2702	TRUE	99.157
rs13337177	grip strength(left)	hospitalization	-0.0142799	-0.0062599	0.00193621	0.036466	1.59993e-13	0.8637	TRUE	54.3933
rs143002906	grip strength(left)	hospitalization	0.0262281	0.063845	0.00457421	0.062012	9.80009e-09	0.3032	TRUE	32.8777
rs143384	grip strength(left)	hospitalization	0.0209202	-0.015711	0.00151159	0.025007	1.50003e-43	0.5298	TRUE	191.542
rs1434095	grip strength(left)	hospitalization	0.0140301	-0.019423	0.00225906	0.038634	5.30005e-10	0.6152	TRUE	38.5715
rs1486925	grip strength(left)	hospitalization	-0.0104734	0.0055558	0.00160211	0.027378	6.29941e-11	0.8392	TRUE	42.7357
rs150330307	grip strength(left)	hospitalization	-0.0307753	0.029425	0.0042167	0.06391	2.90001e-13	0.6452	TRUE	53.2671
rs1551042	grip strength(left)	hospitalization	-0.0111279	0.029386	0.00155167	0.026362	7.39946e-13	0.265	TRUE	51.4313
rs1556659	grip strength(left)	hospitalization	0.0162896	-0.014588	0.00153452	0.028337	2.49977e-26	0.6067	TRUE	112.687
rs16870531	grip strength(left)	hospitalization	0.011198	-0.064286	0.00174241	0.025654	1.29999e-10	0.01222	TRUE	41.3029
rs16910750	grip strength(left)	hospitalization	0.0112498	-0.0050326	0.00204139	0.02937	3.59998e-08	0.8639	TRUE	30.3695
rs17282763	grip strength(left)	hospitalization	0.00893956	-0.019602	0.00163298	0.028984	4.39997e-08	0.4988	TRUE	29.9689
rs17466480	grip strength(left)	hospitalization	-0.0118235	0.0018113	0.00152732	0.02628	9.79941e-15	0.945	TRUE	59.9283
rs17630248	grip strength(left)	hospitalization	-0.009184	0.027107	0.00156162	0.027129	4.09996e-09	0.3177	TRUE	34.587
rs181766	grip strength(left)	hospitalization	0.00963247	-0.032015	0.00160372	0.026111	1.89998e-09	0.2202	TRUE	36.076
rs1884447	grip strength(left)	hospitalization	0.00846069	-0.027442	0.00151391	0.027232	2.30001e-08	0.3136	TRUE	31.2328
rs1981612	grip strength(left)	hospitalization	0.00922755	-0.021385	0.00151053	0.027216	1e-09	0.432	TRUE	37.3176
rs2038760	grip strength(left)	hospitalization	-0.0115262	-0.057527	0.00198662	0.033236	6.59994e-09	0.08348	TRUE	33.6622
rs217181	grip strength(left)	hospitalization	0.0119554	0.028128	0.00188145	0.027872	2.1e-10	0.3129	TRUE	40.3778
rs2359239	grip strength(left)	hospitalization	-0.00881461	-0.007004	0.00152153	0.021801	6.90001e-09	0.748	TRUE	33.5618
rs2532111	grip strength(left)	hospitalization	0.0102852	0.04952	0.00155794	0.02673	4.10015e-11	0.06394	TRUE	43.5837
rs2587505	grip strength(left)	hospitalization	-0.00900424	-0.063173	0.00150694	0.026444	2.30001e-09	0.0169	TRUE	35.7028
rs2631360	grip strength(left)	hospitalization	-0.0109177	0.002432	0.00148434	0.02518	1.9002e-13	0.9231	TRUE	54.0998
rs2789514	grip strength(left)	hospitalization	0.0120546	-0.024091	0.00220932	0.041848	4.90004e-08	0.5648	TRUE	29.7707
rs2871865	grip strength(left)	hospitalization	-0.0217979	-0.026004	0.00231659	0.032805	5.00035e-21	0.428	TRUE	88.5383
rs2871960	grip strength(left)	hospitalization	0.0120879	-0.027624	0.00149222	0.022869	5.50047e-16	0.2271	TRUE	65.62
rs2974438	grip strength(left)	hospitalization	-0.0100735	0.006678	0.00182387	0.030028	3.29997e-08	0.824	TRUE	30.5051
rs3118903	grip strength(left)	hospitalization	-0.0174477	0.017267	0.00179692	0.025754	2.70023e-22	0.5026	TRUE	94.2799
rs34030812	grip strength(left)	hospitalization	-0.0101679	-0.0084631	0.00154042	0.022523	4.10015e-11	0.7071	TRUE	43.5697
rs34587452	grip strength(left)	hospitalization	-0.0113642	0.033875	0.00180741	0.02727	3.2e-10	0.2142	TRUE	39.5334
rs34845616	grip strength(left)	hospitalization	0.0108395	0.037944	0.00173373	0.031175	4e-10	0.2235	TRUE	39.0891
rs35236379	grip strength(left)	hospitalization	0.0123565	0.02286	0.00212204	0.032023	5.80003e-09	0.4753	TRUE	33.9066
rs3814877	grip strength(left)	hospitalization	0.0105385	-0.024596	0.00151385	0.02206	3.40017e-12	0.2649	TRUE	48.4609
rs3819121	grip strength(left)	hospitalization	0.0140963	0.071079	0.00152872	0.027049	2.90001e-20	0.008595	TRUE	85.0265
rs3959716	grip strength(left)	hospitalization	-0.00832523	-0.0015812	0.0015043	0.025978	3.09999e-08	0.9515	FALSE	30.6283
rs4121165	grip strength(left)	hospitalization	-0.0114169	0.014229	0.00181868	0.027687	3.40001e-10	0.6073	TRUE	39.4079
rs4308051	grip strength(left)	hospitalization	0.0159929	0.0063053	0.00181863	0.026657	1.39991e-18	0.813	TRUE	77.3332
rs4398863	grip strength(left)	hospitalization	-0.00945015	0.025021	0.00168454	0.024021	2e-08	0.2976	TRUE	31.4713
rs4498020	grip strength(left)	hospitalization	-0.0104238	0.02815	0.00166995	0.028732	4.30002e-10	0.3272	TRUE	38.9624
rs4575361	grip strength(left)	hospitalization	-0.0108028	-0.002278	0.00160223	0.022926	1.59993e-11	0.9208	TRUE	45.4593
rs4621706	grip strength(left)	hospitalization	-0.0117068	0.013508	0.00150003	0.025694	6.00067e-15	0.5991	TRUE	60.9083
rs4677601	grip strength(left)	hospitalization	0.00905884	-0.0089351	0.001485	0.025519	1.09999e-09	0.7262	TRUE	37.2128
rs4713506	grip strength(left)	hospitalization	-0.0157268	-0.024202	0.00169811	0.023429	1.99986e-20	0.3016	TRUE	85.7727
rs4811040	grip strength(left)	hospitalization	-0.00924973	-0.010213	0.00166896	0.028608	2.99999e-08	0.7211	TRUE	30.7161
rs4930236	grip strength(left)	hospitalization	0.0119032	-0.00050878	0.00202069	0.03705	3.79997e-09	0.989	TRUE	34.6999
rs4962700	grip strength(left)	hospitalization	0.00904307	0.01247	0.00163488	0.029033	3.2e-08	0.6676	TRUE	30.5957
rs55681913	grip strength(left)	hospitalization	0.0137738	0.0056965	0.00243658	0.045871	1.6e-08	0.9012	TRUE	31.9555
rs56338231	grip strength(left)	hospitalization	-0.010847	-0.025762	0.00169739	0.024285	1.7e-10	0.2888	TRUE	40.8372
rs58670122	grip strength(left)	hospitalization	-0.0118148	0.027542	0.00214462	0.035036	3.59998e-08	0.4318	TRUE	30.3495
rs59116179	grip strength(left)	hospitalization	0.00857385	0.035567	0.00153635	0.026858	2.39999e-08	0.1854	TRUE	31.1438
rs61286123	grip strength(left)	hospitalization	-0.0101041	-0.0022167	0.00177111	0.025655	1.2e-08	0.9311	TRUE	32.5465
rs61818100	grip strength(left)	hospitalization	0.0134422	0.057402	0.00231335	0.03401	6.19998e-09	0.09145	TRUE	33.7643
rs62081464	grip strength(left)	hospitalization	-0.0098827	0.012199	0.00177979	0.029438	2.80001e-08	0.6786	TRUE	30.8329
rs635538	grip strength(left)	hospitalization	-0.0216569	0.093858	0.00265852	0.047604	3.80014e-16	0.04865	TRUE	66.361
rs6689375	grip strength(left)	hospitalization	-0.0160169	0.012285	0.00191158	0.029395	5.30029e-17	0.676	TRUE	70.2056
rs6802071	grip strength(left)	hospitalization	-0.00940386	0.015269	0.00150182	0.025611	3.79997e-10	0.5511	TRUE	39.2082
rs6962338	grip strength(left)	hospitalization	-0.0214095	-0.13882	0.0036171	0.059537	3.2e-09	0.01972	TRUE	35.0342
rs6977081	grip strength(left)	hospitalization	0.0147525	-0.0035234	0.00158641	0.02592	1.39991e-20	0.8919	TRUE	86.477
rs7026798	grip strength(left)	hospitalization	0.00823598	0.01269	0.00150641	0.025414	4.60002e-08	0.6176	TRUE	29.8913
rs7124681	grip strength(left)	hospitalization	-0.0116557	-0.007755	0.00150615	0.022767	1e-14	0.7334	TRUE	59.8881
rs71298370	grip strength(left)	hospitalization	0.0148764	0.020623	0.00270414	0.050318	3.79997e-08	0.6819	TRUE	30.2648
rs7148603	grip strength(left)	hospitalization	0.00957206	-0.017461	0.00158612	0.027845	1.6e-09	0.5306	TRUE	36.4199
rs7176095	grip strength(left)	hospitalization	-0.013375	0.074569	0.00222025	0.035627	1.7e-09	0.03635	TRUE	36.2897
rs7196917	grip strength(left)	hospitalization	-0.0117302	0.032903	0.00150067	0.021703	5.40008e-15	0.1295	TRUE	61.0999
rs7197751	grip strength(left)	hospitalization	-0.00946321	-0.011194	0.00156268	0.028853	1.40001e-09	0.698	TRUE	36.6722
rs72977282	grip strength(left)	hospitalization	-0.0155569	0.0010324	0.00151173	0.026261	7.8001e-25	0.9686	FALSE	105.9
rs73307079	grip strength(left)	hospitalization	0.0111025	-0.015305	0.00183407	0.029297	1.40001e-09	0.6014	TRUE	36.6446
rs7516571	grip strength(left)	hospitalization	0.00937798	-0.0070941	0.00169361	0.024892	3.09999e-08	0.7756	TRUE	30.6614
rs75497896	grip strength(left)	hospitalization	-0.0206727	0.17773	0.00337524	0.051158	9.09997e-10	0.0005126	TRUE	37.5133
[truncated: 261 more rows]

## Sheet: CAUSE method in COVID
Additional Table 3. Independent IVs of COVID-19 in the forward MR analysis.
SNP	exposure	outcome	beta.exposure	beta.outcome	se.exposure	se.outcome	pval.exposure	pval.outcome
rs2494428	susceptibility	grip strength(left)	-0.063933	0.00151979	0.018146	0.0024119	0.00042628	0.528615
rs12040359	susceptibility	grip strength(left)	0.070693	-0.00145595	0.019897	0.00259111	0.00038094	0.574183
rs113176157	susceptibility	grip strength(left)	0.071732	0.00018774	0.021275	0.00281063	0.000747175	0.946744
rs75846569	susceptibility	grip strength(left)	-0.056733	-0.000946618	0.016182	0.00197955	0.000455011	0.632509
rs75995367	susceptibility	grip strength(left)	0.12106	0.0142835	0.029967	0.00434522	5.3502e-05	0.00101198
rs12132146	susceptibility	grip strength(left)	0.041401	0.00214629	0.012493	0.0015557	0.000919926	0.167701
rs12125525	susceptibility	grip strength(left)	-0.045618	0.000333517	0.012657	0.00157886	0.00031315	0.832701
rs35737219	susceptibility	grip strength(left)	-0.14203	0.0054786	0.042772	0.00490525	0.000898144	0.264044
rs1812242	susceptibility	grip strength(left)	-0.049919	0.00230176	0.014639	0.00185595	0.000649627	0.214899
rs2235520	susceptibility	grip strength(left)	0.16985	0.00312644	0.045038	0.00563732	0.000162425	0.57917
rs10927937	susceptibility	grip strength(left)	-0.049807	-0.00235194	0.013255	0.00160192	0.00017155	0.14205
rs12090537	susceptibility	grip strength(left)	0.041365	0.000323329	0.012293	0.00161661	0.00076565	0.841477
rs59028215	susceptibility	grip strength(left)	0.071208	-0.00106569	0.019342	0.00263694	0.000231846	0.686111
rs147832222	susceptibility	grip strength(left)	0.089144	0.000872617	0.025547	0.0033118	0.000484085	0.792175
rs72639756	susceptibility	grip strength(left)	-0.075613	-0.00810442	0.02218	0.0030486	0.000651866	0.0078511
rs75983773	susceptibility	grip strength(left)	-0.14989	0.00142587	0.044825	0.00551887	0.000826116	0.796127
rs921850	susceptibility	grip strength(left)	-0.097243	0.000617365	0.022234	0.00260878	1.22205e-05	0.812929
rs147329438	susceptibility	grip strength(left)	-0.26681	0.00133657	0.077351	0.00782621	0.000561956	0.864396
rs78890520	susceptibility	grip strength(left)	-0.15577	0.0082319	0.046463	0.00606493	0.000800679	0.174687
rs74889172	susceptibility	grip strength(left)	-0.15559	-0.00227272	0.043491	0.00494157	0.000346867	0.645575
rs72658998	susceptibility	grip strength(left)	-0.25989	0.00732483	0.070847	0.007331	0.000244142	0.317718
rs115814324	susceptibility	grip strength(left)	-0.17458	-0.00291418	0.050757	0.00666589	0.000582735	0.661982
rs545170	susceptibility	grip strength(left)	0.091253	0.00233189	0.027608	0.00325391	0.000948714	0.473595
rs74069870	susceptibility	grip strength(left)	-0.16849	-0.00199909	0.038034	0.00546456	9.42402e-06	0.714493
rs76623954	susceptibility	grip strength(left)	-0.17749	-0.000455171	0.051508	0.00624165	0.000569219	0.941866
rs79159554	susceptibility	grip strength(left)	-0.10655	-0.000520943	0.030729	0.00391452	0.000525502	0.89413
rs113175632	susceptibility	grip strength(left)	0.18886	-0.0125333	0.056273	0.00611825	0.000790389	0.04051
rs74561334	susceptibility	grip strength(left)	-0.077437	0.00622069	0.021757	0.00268681	0.00037202	0.0205982
rs115077851	susceptibility	grip strength(left)	-0.12481	0.00507514	0.037098	0.00388663	0.000767291	0.191622
rs142100591	susceptibility	grip strength(left)	0.12725	0.00806764	0.036785	0.00497222	0.0005416	0.104687
rs186150366	susceptibility	grip strength(left)	0.18247	-0.00154415	0.05215	0.00637092	0.000467102	0.80849
rs66770080	susceptibility	grip strength(left)	-0.14872	0.00315124	0.039603	0.00569743	0.000173154	0.580196
rs116040156	susceptibility	grip strength(left)	0.14724	-0.00207661	0.044676	0.00637575	0.000981666	0.744648
rs2873450	susceptibility	grip strength(left)	0.058343	-0.0034829	0.015157	0.00190334	0.000118483	0.0672666
rs67697536	susceptibility	grip strength(left)	0.053655	-0.00292633	0.015832	0.00216663	0.000701423	0.176812
rs76447007	susceptibility	grip strength(left)	0.11829	0.00225318	0.034336	0.00485799	0.000570907	0.642785
rs17113017	susceptibility	grip strength(left)	0.067671	0.00314449	0.019351	0.00270495	0.000470471	0.245035
rs72675602	susceptibility	grip strength(left)	-0.089991	-0.00246484	0.026406	0.00336101	0.000654468	0.463337
rs7516519	susceptibility	grip strength(left)	-0.11004	-0.000389244	0.022368	0.00331448	8.67532e-07	0.906513
rs6674969	susceptibility	grip strength(left)	0.077272	-0.00229908	0.018979	0.00243123	4.67219e-05	0.34433
rs2047276	susceptibility	grip strength(left)	0.04251	0.00180323	0.012187	0.00149284	0.000486388	0.227078
rs78807162	susceptibility	grip strength(left)	0.13306	0.0103103	0.039784	0.00504202	0.00082413	0.0408672
rs141225466	susceptibility	grip strength(left)	0.25746	-0.00784945	0.073084	0.00845719	0.00042702	0.353335
rs4916020	susceptibility	grip strength(left)	0.061317	0.0019871	0.013201	0.00174712	3.40282e-06	0.255389
rs114165392	susceptibility	grip strength(left)	-0.10404	0.00581782	0.02924	0.00370012	0.000373491	0.115873
rs71651492	susceptibility	grip strength(left)	-0.10593	-0.0020668	0.032092	0.00403414	0.000964018	0.608422
rs1378046	susceptibility	grip strength(left)	0.049544	-0.00278558	0.013539	0.00171666	0.000252851	0.104659
rs6424654	susceptibility	grip strength(left)	-0.065586	-0.000289445	0.01839	0.00248417	0.000361926	0.907244
rs61766409	susceptibility	grip strength(left)	0.13857	-0.0100838	0.037541	0.0048949	0.00022323	0.0393926
rs1853332	susceptibility	grip strength(left)	0.05394	-0.00367622	0.015226	0.0018579	0.000396166	0.0478502
rs75855265	susceptibility	grip strength(left)	-0.10203	-0.000962727	0.029723	0.00380342	0.000597613	0.800174
rs6678496	susceptibility	grip strength(left)	-0.085423	-0.00284193	0.025185	0.00311025	0.000694299	0.360859
rs12131339	susceptibility	grip strength(left)	0.14398	0.00933979	0.034149	0.00426898	2.48422e-05	0.0286822
rs6682482	susceptibility	grip strength(left)	-0.091765	-0.00117804	0.026923	0.00353885	0.000653393	0.739219
rs113470777	susceptibility	grip strength(left)	0.066357	0.000541071	0.020162	0.00232134	0.00099764	0.815695
rs74831535	susceptibility	grip strength(left)	-0.084344	-0.00280626	0.022297	0.00287189	0.000155105	0.328496
rs2491281	susceptibility	grip strength(left)	-0.058674	-0.000448179	0.017189	0.00221757	0.000641431	0.839836
rs147287271	susceptibility	grip strength(left)	0.14492	-9.35348e-06	0.040393	0.00770843	0.000333543	0.999032
rs2136115	susceptibility	grip strength(left)	0.053999	0.00316947	0.014803	0.00192999	0.000264453	0.100544
rs771449	susceptibility	grip strength(left)	0.058887	-0.00134183	0.015018	0.00190482	8.81476e-05	0.481159
rs77287244	susceptibility	grip strength(left)	0.099298	0.00504411	0.029083	0.00404777	0.000639468	0.212711
rs517003	susceptibility	grip strength(left)	0.06387	0.00165042	0.016555	0.00212636	0.000114296	0.437648
rs75028638	susceptibility	grip strength(left)	-0.19852	0.00307952	0.053118	0.00555129	0.000185978	0.579073
rs12143490	susceptibility	grip strength(left)	0.18785	0.0056803	0.048657	0.00595679	0.000113063	0.340294
rs146172307	susceptibility	grip strength(left)	0.13382	0.00414306	0.035362	0.00462052	0.000154149	0.369898
rs9324336	susceptibility	grip strength(left)	0.040918	-0.000764542	0.011863	0.00155269	0.000562225	0.622438
rs113274352	susceptibility	grip strength(left)	-0.14929	-0.00046227	0.041256	0.0051974	0.000296172	0.929128
rs114322970	susceptibility	grip strength(left)	0.093596	-0.00358749	0.027753	0.00369359	0.000744988	0.331412
rs184374697	susceptibility	grip strength(left)	0.18926	0.00298475	0.053161	0.00622371	0.000370673	0.631528
rs1342719	susceptibility	grip strength(left)	0.082969	0.00843669	0.024265	0.00328109	0.000627855	0.0101315
rs114623271	susceptibility	grip strength(left)	-0.13357	-0.00569379	0.038077	0.00516978	0.000451673	0.27074
rs116056274	susceptibility	grip strength(left)	0.21378	0.000781231	0.061164	0.00689195	0.000473719	0.90975
rs12091832	susceptibility	grip strength(left)	0.14364	0.000671387	0.037731	0.00514006	0.000140692	0.896077
rs6675468	susceptibility	grip strength(left)	-0.078325	0.00575091	0.020996	0.00242986	0.000191121	0.0179443
rs4971066	susceptibility	grip strength(left)	0.06142	0.00509824	0.016102	0.00201574	0.000136496	0.0114318
rs1055106	susceptibility	grip strength(left)	-0.039465	0.00422558	0.01183	0.00152476	0.000849901	0.00558315
rs4656994	susceptibility	grip strength(left)	0.048064	-0.00424462	0.014246	0.00181333	0.000741222	0.0192431
rs6663993	susceptibility	grip strength(left)	-0.048226	-0.00160584	0.012869	0.00158237	0.000178638	0.310186
rs28378037	susceptibility	grip strength(left)	-0.075792	-0.00160212	0.018981	0.00241564	6.523e-05	0.507185
rs4399219	susceptibility	grip strength(left)	0.047577	0.00384371	0.012031	0.00152115	7.66839e-05	0.0115092
rs79552968	susceptibility	grip strength(left)	0.21514	0.0131923	0.057436	0.00759718	0.000179867	0.0824802
rs144977923	susceptibility	grip strength(left)	0.13321	0.00385153	0.039196	0.00495848	0.000677413	0.437303
rs78766901	susceptibility	grip strength(left)	-0.17776	-0.00532885	0.050927	0.00638171	0.000482142	0.403707
rs10912540	susceptibility	grip strength(left)	-0.045509	0.00186669	0.013115	0.00167851	0.000520466	0.26609
rs11583029	susceptibility	grip strength(left)	-0.051806	9.38038e-05	0.011867	0.00148084	1.26802e-05	0.949492
rs3827707	susceptibility	grip strength(left)	-0.045631	0.00142953	0.013173	0.00153234	0.000532247	0.350868
rs1287982	susceptibility	grip strength(left)	0.041444	-0.000673351	0.011353	0.00150566	0.000261742	0.654721
rs72729468	susceptibility	grip strength(left)	-0.052373	0.00264009	0.01388	0.00168207	0.000161121	0.11652
rs2500121	susceptibility	grip strength(left)	0.043489	0.000824693	0.012827	0.00158376	0.00069784	0.602563
rs12124245	susceptibility	grip strength(left)	0.10555	-0.00187865	0.031649	0.00461526	0.000852937	0.68397
rs1889976	susceptibility	grip strength(left)	-0.040079	0.00713622	0.011388	0.00150484	0.000432514	2.11432e-06
rs77171840	susceptibility	grip strength(left)	-0.19567	-0.00618081	0.048433	0.00528127	5.3448e-05	0.24187
rs61822083	susceptibility	grip strength(left)	-0.1027	0.00300481	0.031145	0.00378993	0.000975568	0.427871
rs12568336	susceptibility	grip strength(left)	-0.11638	0.00681606	0.035032	0.00433358	0.000893409	0.115754
rs12092492	susceptibility	grip strength(left)	0.044017	-0.0021651	0.013158	0.00153648	0.000822039	0.158797
rs114206145	susceptibility	grip strength(left)	-0.13542	0.00295853	0.038754	0.00515681	0.000475219	0.566162
rs12026921	susceptibility	grip strength(left)	-0.043238	-0.000954581	0.013045	0.00159279	0.000917984	0.548964
rs11587867	susceptibility	grip strength(left)	0.039125	0.000231867	0.011508	0.00154186	0.00067433	0.880464
rs114309252	susceptibility	grip strength(left)	0.10264	0.00216807	0.031143	0.00416989	0.000981542	0.603109
rs72735187	susceptibility	grip strength(left)	-0.13552	-0.00122757	0.037264	0.0055744	0.000276095	0.825703
rs10735494	susceptibility	grip strength(left)	-0.047896	-0.00222439	0.013352	0.00150954	0.000334276	0.140601
rs61825217	susceptibility	grip strength(left)	-0.041113	0.000855741	0.011659	0.00149078	0.000421427	0.565953
rs11581196	susceptibility	grip strength(left)	-0.10198	0.00200959	0.029795	0.00342331	0.000619975	0.557183
rs72760607	susceptibility	grip strength(left)	0.095032	0.00128875	0.027175	0.00341804	0.000470455	0.706141
rs61827304	susceptibility	grip strength(left)	-0.06695	0.00160417	0.01865	0.00238111	0.000330916	0.500498
rs9287024	susceptibility	grip strength(left)	-0.042875	-0.000435341	0.012597	0.00153304	0.000665069	0.776432
rs140811233	susceptibility	grip strength(left)	0.16459	-0.00388532	0.041038	0.00557549	6.05459e-05	0.485892
rs4259657	susceptibility	grip strength(left)	-0.0646	0.00124026	0.017695	0.00224814	0.000261477	0.581166
rs11122192	susceptibility	grip strength(left)	-0.064364	0.00448252	0.019006	0.00246258	0.000707878	0.0687204
rs12723735	susceptibility	grip strength(left)	-0.05036	0.00471296	0.013203	0.00160592	0.000136578	0.00333826
rs821624	susceptibility	grip strength(left)	0.040298	0.00163794	0.012183	0.00155557	0.000940575	0.292363
rs145313972	susceptibility	grip strength(left)	0.17056	-0.00289582	0.043028	0.00594552	7.37257e-05	0.626216
rs2025017	susceptibility	grip strength(left)	0.045618	0.000465927	0.012614	0.0015129	0.000298662	0.758106
rs17615227	susceptibility	grip strength(left)	-0.089402	0.00968918	0.024831	0.00325515	0.000317705	0.00291493
rs629834	susceptibility	grip strength(left)	-0.16018	-0.000142838	0.041674	0.00432164	0.000121221	0.973633
rs28452768	susceptibility	grip strength(left)	0.10238	0.00404754	0.028809	0.00352404	0.000379779	0.250741
rs12132986	susceptibility	grip strength(left)	0.056609	-0.00401108	0.015868	0.00214966	0.000360411	0.0620534
rs10927221	susceptibility	grip strength(left)	0.050576	-0.000233262	0.012639	0.00148897	6.29203e-05	0.875513
rs1556874	susceptibility	grip strength(left)	-0.083318	0.00481096	0.024207	0.00305572	0.00057765	0.115392
rs7516354	susceptibility	grip strength(left)	-0.050095	0.000396508	0.012014	0.00152989	3.04976e-05	0.795501
rs76234208	susceptibility	grip strength(left)	0.14112	0.0062586	0.036547	0.00465269	0.000112772	0.178574
rs73912224	susceptibility	grip strength(left)	0.064296	-0.00122997	0.018555	0.00258519	0.000529921	0.634234
rs62110554	susceptibility	grip strength(left)	-0.040676	-0.000876923	0.012289	0.00148724	0.00093312	0.555438
rs57459652	susceptibility	grip strength(left)	0.069253	-0.00197051	0.020525	0.00257209	0.000740627	0.443609
rs115406455	susceptibility	grip strength(left)	-0.24341	0.00520095	0.072539	0.00699408	0.000792004	0.457105
rs12466123	susceptibility	grip strength(left)	-0.050133	-0.00121541	0.015214	0.00191893	0.000983556	0.526486
rs12328789	susceptibility	grip strength(left)	-0.058802	8.29933e-05	0.015041	0.00183823	9.25075e-05	0.963989
rs34452414	susceptibility	grip strength(left)	0.056976	0.00103947	0.012699	0.00159097	7.23509e-06	0.513527
rs11691911	susceptibility	grip strength(left)	-0.064294	0.00376295	0.01737	0.0022099	0.00021438	0.0886112
rs36119304	susceptibility	grip strength(left)	-0.080311	0.00298755	0.023612	0.00311965	0.000670713	0.338236
rs12467530	susceptibility	grip strength(left)	0.056417	0.00178395	0.016211	0.00217758	0.0005011	0.412652
rs11690613	susceptibility	grip strength(left)	-0.047571	-0.000576509	0.012268	0.00157986	0.000105471	0.715178
rs72777137	susceptibility	grip strength(left)	-0.10746	0.00969185	0.031371	0.00432218	0.000613767	0.0249386
rs11096650	susceptibility	grip strength(left)	-0.039017	0.00369425	0.011746	0.00155611	0.000894623	0.0175952
rs147639132	susceptibility	grip strength(left)	-0.15703	-0.0149488	0.045227	0.00614792	0.000516517	0.0150356
rs116325000	susceptibility	grip strength(left)	-0.091245	-0.00563827	0.026162	0.00343005	0.000487209	0.10022
rs10460551	susceptibility	grip strength(left)	0.050634	0.000912275	0.013769	0.00168887	0.000235631	0.589081
rs74362503	susceptibility	grip strength(left)	-0.12917	0.000590474	0.034382	0.00439562	0.000172026	0.89314
rs1867944	susceptibility	grip strength(left)	-0.045404	0.0017636	0.013321	0.00181509	0.000653324	0.331234
rs12105136	susceptibility	grip strength(left)	-0.13782	-0.00606598	0.041621	0.00731091	0.000928605	0.406699
rs72791811	susceptibility	grip strength(left)	0.1811	-0.00857319	0.048629	0.00720655	0.000196001	0.234188
rs6705263	susceptibility	grip strength(left)	-0.042955	-0.000596939	0.011665	0.00148431	0.000231064	0.687562
rs144535767	susceptibility	grip strength(left)	0.071337	0.000214436	0.019686	0.00276638	0.00029037	0.938214
rs6761408	susceptibility	grip strength(left)	0.040348	0.00128438	0.012155	0.0014948	0.000901927	0.390213
rs113950000	susceptibility	grip strength(left)	0.20072	-0.000414838	0.060206	0.00747385	0.000856414	0.955736
rs10208718	susceptibility	grip strength(left)	0.040687	-0.00221272	0.011855	0.00155648	0.000599028	0.155137
rs139229233	susceptibility	grip strength(left)	-0.22456	-0.00128673	0.065411	0.00753636	0.000596806	0.864431
rs13020929	susceptibility	grip strength(left)	0.038787	0.000250784	0.011571	0.00149352	0.000802048	0.86665
rs186715790	susceptibility	grip strength(left)	0.14645	0.00554232	0.04214	0.00593859	0.000510244	0.35068
rs713089	susceptibility	grip strength(left)	-0.043533	0.000101753	0.012974	0.0015914	0.000792494	0.949019
rs917944	susceptibility	grip strength(left)	0.04363	0.00428208	0.013041	0.00176615	0.000821041	0.0153283
rs11696046	susceptibility	grip strength(left)	0.11807	-0.00468219	0.035411	0.00496077	0.000855222	0.34525
rs115392580	susceptibility	grip strength(left)	-0.11663	0.00684604	0.030805	0.00377062	0.000153046	0.0694276
rs2865256	susceptibility	grip strength(left)	0.058565	0.00177636	0.017274	0.00220437	0.000698021	0.420338
rs143623412	susceptibility	grip strength(left)	0.16432	-0.000822524	0.047298	0.00588211	0.000512488	0.88879
rs7565301	susceptibility	grip strength(left)	-0.043058	-0.00252594	0.012578	0.00167973	0.000618706	0.132639
rs111538002	susceptibility	grip strength(left)	0.19898	-0.00201796	0.051608	0.00702517	0.000115444	0.773923
rs4408712	susceptibility	grip strength(left)	-0.042118	-0.00100977	0.011468	0.0015343	0.000240044	0.510454
rs7591722	susceptibility	grip strength(left)	-0.050257	-0.00193995	0.014891	0.00190636	0.000738179	0.308859
rs34008398	susceptibility	grip strength(left)	0.2096	0.0115678	0.056151	0.00668669	0.000189369	0.0836349
rs60009779	susceptibility	grip strength(left)	0.060833	0.0018223	0.016754	0.00218212	0.000282376	0.403658
rs61331690	susceptibility	grip strength(left)	-0.15848	0.0036521	0.045174	0.00561842	0.000451128	0.515678
rs13014524	susceptibility	grip strength(left)	0.070821	0.00149723	0.019443	0.0026308	0.00027001	0.569278
rs216623	susceptibility	grip strength(left)	-0.13411	0.00576088	0.039688	0.00551655	0.000727217	0.296351
rs1866445	susceptibility	grip strength(left)	0.10933	-3.13832e-06	0.030681	0.0035879	0.000366022	0.999302
rs3849381	susceptibility	grip strength(left)	-0.044686	-0.00119505	0.01252	0.0015744	0.000358115	0.447822
rs11123983	susceptibility	grip strength(left)	-0.046874	0.00164808	0.012621	0.00156212	0.000204034	0.291413
rs17652317	susceptibility	grip strength(left)	-0.042364	0.000273669	0.012441	0.00164823	0.000661174	0.868127
rs76713367	susceptibility	grip strength(left)	-0.061263	-0.00188026	0.018033	0.00235352	0.000680614	0.42434
rs4149436	susceptibility	grip strength(left)	0.050723	0.000328184	0.01362	0.00172596	0.00019597	0.849195
rs144106597	susceptibility	grip strength(left)	-0.22164	0.00536662	0.062183	0.00735236	0.000364803	0.46544
rs74267312	susceptibility	grip strength(left)	0.09738	-0.000533558	0.029091	0.00287216	0.000815655	0.852626
rs72840835	susceptibility	grip strength(left)	-0.067864	0.00214993	0.019415	0.00254915	0.000473278	0.39901
rs79263026	susceptibility	grip strength(left)	-0.1591	-0.00517918	0.044741	0.00691981	0.000376512	0.454185
rs17008668	susceptibility	grip strength(left)	0.127	-0.00229159	0.030693	0.00409203	3.50726e-05	0.575471
rs11691024	susceptibility	grip strength(left)	-0.040006	6.90872e-05	0.011974	0.00151955	0.000834555	0.963736
rs78808823	susceptibility	grip strength(left)	0.17324	0.00271733	0.044201	0.00547337	8.87813e-05	0.619567
rs2713231	susceptibility	grip strength(left)	0.054923	-0.000360778	0.01343	0.00165313	4.32163e-05	0.827243
rs141194780	susceptibility	grip strength(left)	0.1029	0.00197065	0.030264	0.00368693	0.000673663	0.592998
rs114989671	susceptibility	grip strength(left)	0.19147	0.00431836	0.04464	0.00510255	1.79316e-05	0.397378
rs72831485	susceptibility	grip strength(left)	0.091909	-0.0050136	0.026784	0.00322116	0.000600278	0.119599
rs75171861	susceptibility	grip strength(left)	0.073258	-0.00109032	0.021316	0.00282816	0.000588715	0.69985
rs13411449	susceptibility	grip strength(left)	-0.11027	-0.00121529	0.030903	0.00357475	0.000359357	0.733883
rs13411777	susceptibility	grip strength(left)	0.041191	-0.000400965	0.011664	0.00148676	0.000413266	0.787398
rs72865823	susceptibility	grip strength(left)	0.053983	0.00166347	0.015071	0.00207428	0.000341088	0.422582
rs36006583	susceptibility	grip strength(left)	0.10252	0.00531376	0.030022	0.00442416	0.00063822	0.229721
rs75281353	susceptibility	grip strength(left)	0.11024	-0.00551186	0.033389	0.00402097	0.000961055	0.170444
rs10211594	susceptibility	grip strength(left)	-0.1054	-0.00249261	0.028212	0.0036102	0.000186972	0.48992
rs77472966	susceptibility	grip strength(left)	-0.13058	-0.00554499	0.036283	0.00487852	0.000319528	0.2557
rs10932784	susceptibility	grip strength(left)	0.1482	0.0024322	0.038972	0.00543928	0.00014311	0.654763
rs56885148	susceptibility	grip strength(left)	-0.13561	0.0020962	0.035444	0.0043266	0.000130224	0.628037
rs190369587	susceptibility	grip strength(left)	-0.26728	-0.0121014	0.077043	0.00795706	0.00052195	0.1283
rs1835153	susceptibility	grip strength(left)	-0.047262	0.00199538	0.013126	0.00157693	0.000317435	0.205743
rs111317775	susceptibility	grip strength(left)	0.096279	7.16145e-05	0.028536	0.00373352	0.000740982	0.984696
rs13007885	susceptibility	grip strength(left)	-0.10993	0.00445823	0.03259	0.00514716	0.000743214	0.386406
rs10207212	susceptibility	grip strength(left)	-0.04957	-0.00454117	0.013836	0.00186616	0.000340083	0.0149565
rs270910	susceptibility	grip strength(left)	-0.1034	0.00442421	0.031368	0.00369303	0.000979489	0.230921
rs13387779	susceptibility	grip strength(left)	-0.063962	-0.00356835	0.015729	0.00202177	4.77242e-05	0.0775699
rs4429489	susceptibility	grip strength(left)	-0.042999	0.00186616	0.011537	0.00149064	0.000193732	0.2106
rs7575938	susceptibility	grip strength(left)	-0.047566	0.00154039	0.012252	0.00157097	0.000103471	0.326822
rs1900830	susceptibility	grip strength(left)	0.056958	-0.00215972	0.012528	0.00159445	5.45568e-06	0.175569
rs78457353	susceptibility	grip strength(left)	-0.15387	-0.0011304	0.043506	0.00552128	0.000405077	0.837779
rs74438571	susceptibility	grip strength(left)	0.095144	0.002641	0.028029	0.00351671	0.00068758	0.452661
rs6747997	susceptibility	grip strength(left)	0.045013	0.000133013	0.013456	0.00169445	0.000822235	0.937431
rs62188781	susceptibility	grip strength(left)	0.055096	-0.00124139	0.016378	0.0020643	0.000768146	0.547599
rs17356755	susceptibility	grip strength(left)	-0.075688	0.00479982	0.021871	0.0027758	0.000538862	0.0837793
rs2580780	susceptibility	grip strength(left)	-0.050188	0.00191899	0.01249	0.00161369	5.86308e-05	0.234363
rs72895450	susceptibility	grip strength(left)	0.043042	0.00508676	0.013071	0.001782	0.000991461	0.00431015
rs8176602	susceptibility	grip strength(left)	0.12457	-0.00421097	0.037833	0.00417657	0.000992557	0.313341
rs115700919	susceptibility	grip strength(left)	-0.18388	0.00511165	0.05469	0.00656045	0.000773175	0.435885
rs7571718	susceptibility	grip strength(left)	-0.049211	0.000720485	0.014841	0.00184658	0.000913545	0.696409
rs72923750	susceptibility	grip strength(left)	0.15038	-0.00153084	0.040198	0.00553784	0.000183303	0.782216
rs11693873	susceptibility	grip strength(left)	0.048128	4.38398e-05	0.012793	0.00149889	0.000168521	0.976667
rs58321030	susceptibility	grip strength(left)	0.081834	0.00760895	0.024465	0.00353155	0.000822999	0.031196
rs145328242	susceptibility	grip strength(left)	0.17336	-0.00854505	0.052562	0.00873158	0.000973067	0.327759
rs60661952	susceptibility	grip strength(left)	-0.14057	-0.0120325	0.038257	0.0051552	0.000238446	0.019593
rs2287412	susceptibility	grip strength(left)	-0.044931	-0.000732001	0.013569	0.00166009	0.000928643	0.659256
rs116375195	susceptibility	grip strength(left)	0.15459	-0.0123061	0.044133	0.0063162	0.000460359	0.0513744
rs80178691	susceptibility	grip strength(left)	-0.16681	-0.00171778	0.037711	0.00564284	9.71696e-06	0.76081
rs12614426	susceptibility	grip strength(left)	-0.06558	0.00258523	0.019345	0.00237713	0.000698867	0.276797
rs11677711	susceptibility	grip strength(left)	-0.090397	-0.00377932	0.02747	0.00329636	0.000999194	0.251583
rs142085364	susceptibility	grip strength(left)	-0.069262	0.00644316	0.020636	0.00255451	0.000789735	0.0116601
rs76478342	susceptibility	grip strength(left)	0.080031	-0.00145619	0.023337	0.00321463	0.000605004	0.650557
rs1356702	susceptibility	grip strength(left)	0.048332	-0.00162894	0.014507	0.00194133	0.00086338	0.401422
rs10933005	susceptibility	grip strength(left)	-0.056278	-0.000400471	0.013976	0.00172441	5.65507e-05	0.816354
rs60119986	susceptibility	grip strength(left)	-0.22195	-0.00758529	0.051189	0.0110732	1.4517e-05	0.493335
rs116274321	susceptibility	grip strength(left)	-0.20583	0.00274965	0.054803	0.00887145	0.000172777	0.756604
rs116628473	susceptibility	grip strength(left)	-0.13991	-0.00819696	0.039437	0.00543819	0.000388635	0.131735
rs114871078	susceptibility	grip strength(left)	-0.17111	-0.00675786	0.04913	0.0055135	0.000496198	0.220314
rs4399717	susceptibility	grip strength(left)	0.042023	0.00157861	0.012196	0.00154029	0.000569713	0.305421
rs59256568	susceptibility	grip strength(left)	-0.13371	-0.00534761	0.027989	0.00382555	1.77723e-06	0.162153
rs13010639	susceptibility	grip strength(left)	-0.058565	0.00159061	0.017559	0.00223357	0.000851993	0.476379
rs74582990	susceptibility	grip strength(left)	-0.066153	0.000465614	0.019789	0.00278457	0.000829025	0.867203
rs35434009	susceptibility	grip strength(left)	0.073557	0.000234258	0.020798	0.00282721	0.000405107	0.933964
rs79801783	susceptibility	grip strength(left)	0.15571	0.00011999	0.039515	0.00489316	8.13022e-05	0.980436
rs28948674	susceptibility	grip strength(left)	-0.083913	0.00234527	0.023178	0.00288426	0.000294179	0.416145
rs112224651	susceptibility	grip strength(left)	-0.10083	0.00241031	0.029726	0.00437481	0.000693895	0.581667
rs6714159	susceptibility	grip strength(left)	-0.046647	0.000870495	0.013164	0.00158252	0.000394812	0.582272
rs114805210	susceptibility	grip strength(left)	-0.1333	-0.00325592	0.034202	0.00525291	9.72177e-05	0.535369
rs72988121	susceptibility	grip strength(left)	-0.156	-0.00341867	0.043303	0.00548771	0.000315145	0.533305
rs10174345	susceptibility	grip strength(left)	0.044336	0.00122315	0.012346	0.00152276	0.000329257	0.421833
rs114777936	susceptibility	grip strength(left)	-0.12791	-0.00230856	0.03838	0.00408972	0.000859998	0.572428
rs116733930	susceptibility	grip strength(left)	-0.14322	-0.00711367	0.042267	0.0046661	0.000702865	0.127373
rs11128804	susceptibility	grip strength(left)	-0.037352	0.00222012	0.011246	0.00148654	0.000895803	0.135311
rs11923606	susceptibility	grip strength(left)	0.049197	0.000714971	0.013039	0.00171773	0.000161254	0.677242
rs3846133	susceptibility	grip strength(left)	-0.060724	-0.000767445	0.017442	0.00204474	0.000498648	0.707418
rs75040501	susceptibility	grip strength(left)	0.052441	-0.00504908	0.015711	0.001999	0.000844286	0.0115434
rs2114773	susceptibility	grip strength(left)	-0.040672	-0.000876298	0.011704	0.00151614	0.000510756	0.563278
rs144137185	susceptibility	grip strength(left)	0.15021	0.00745484	0.043515	0.00449386	0.000556627	0.097137
rs59122085	susceptibility	grip strength(left)	-0.11765	0.000634331	0.031483	0.00328468	0.000186275	0.846867
rs4462991	susceptibility	grip strength(left)	0.08622	-0.000210808	0.025354	0.00290318	0.000672266	0.942114
rs141802849	susceptibility	grip strength(left)	0.12611	0.00592981	0.037345	0.00542726	0.000733101	0.274571
rs75876827	susceptibility	grip strength(left)	-0.20101	0.00199925	0.05586	0.00817084	0.000320107	0.806703
rs73042351	susceptibility	grip strength(left)	0.060676	0.000483077	0.016539	0.00218374	0.000243823	0.824925
rs67505222	susceptibility	grip strength(left)	0.05186	-0.00248873	0.015726	0.00200616	0.000974721	0.214774
rs148951102	susceptibility	grip strength(left)	-0.23185	-0.00472456	0.06257	0.00704626	0.000211016	0.502535
rs1605299	susceptibility	grip strength(left)	0.048492	0.00370579	0.013715	0.00173183	0.00040671	0.03237
rs77660904	susceptibility	grip strength(left)	0.080944	-0.000433909	0.024485	0.00289059	0.000946851	0.880677
rs71325181	susceptibility	grip strength(left)	-0.057774	0.00521573	0.017465	0.00220474	0.00093969	0.0179965
rs149444393	susceptibility	grip strength(left)	0.073688	0.000590921	0.02103	0.00259686	0.000458417	0.819994
rs76659093	susceptibility	grip strength(left)	-0.22467	0.00873891	0.063076	0.00651155	0.00036819	0.179576
rs7645818	susceptibility	grip strength(left)	-0.039689	-0.00133656	0.011352	0.0015324	0.000471913	0.383099
rs4678547	susceptibility	grip strength(left)	-0.04686	0.00510021	0.014172	0.00189434	0.000944626	0.00709523
rs191200558	susceptibility	grip strength(left)	0.19122	-0.00416924	0.047251	0.00604574	5.19007e-05	0.490436
rs142891193	susceptibility	grip strength(left)	-0.10816	0.00605424	0.031043	0.00426026	0.000493612	0.155289
rs148720443	susceptibility	grip strength(left)	0.12862	0.000375085	0.032857	0.00349458	9.05772e-05	0.914525
rs73058468	susceptibility	grip strength(left)	-0.070118	0.00452225	0.016341	0.00211455	1.77931e-05	0.0324653
rs2271616	susceptibility	grip strength(left)	0.14434	-0.00225831	0.018245	0.0022043	2.54902e-15	0.305598
rs35508621	susceptibility	grip strength(left)	-0.19082	-0.000110501	0.019579	0.00291003	1.91585e-22	0.96971
rs148622066	susceptibility	grip strength(left)	-0.14059	0.0121101	0.040356	0.00487856	0.000494451	0.0130534
rs113894231	susceptibility	grip strength(left)	0.088658	0.0041877	0.02424	0.0029598	0.000254679	0.15711
rs34215897	susceptibility	grip strength(left)	0.11034	-0.00419904	0.031054	0.00337577	0.000380625	0.213545
rs11706922	susceptibility	grip strength(left)	0.044105	0.00208912	0.011188	0.00148717	8.07476e-05	0.160092
rs192673508	susceptibility	grip strength(left)	0.1455	0.0154444	0.043879	0.00565896	0.000913364	0.00634893
rs72873793	susceptibility	grip strength(left)	0.13045	0.00152768	0.035332	0.00463503	0.000222392	0.741706
rs115822630	susceptibility	grip strength(left)	-0.17783	-0.00390342	0.053019	0.00533197	0.000796292	0.464121
rs116365203	susceptibility	grip strength(left)	0.15552	-0.00949531	0.040291	0.00550969	0.000113425	0.0848192
rs78592189	susceptibility	grip strength(left)	-0.16439	0.000135159	0.046412	0.0058907	0.000397148	0.981695
rs115373386	susceptibility	grip strength(left)	0.10759	0.00216399	0.032224	0.00399914	0.000841363	0.588429
rs2367607	susceptibility	grip strength(left)	-0.057474	0.00525477	0.016495	0.00216548	0.000493373	0.0152407
rs73120486	susceptibility	grip strength(left)	0.13176	7.139e-06	0.039504	0.00673133	0.000851895	0.999154
rs115753189	susceptibility	grip strength(left)	0.13348	-0.00682318	0.03321	0.00401458	5.83784e-05	0.0892062
rs113891685	susceptibility	grip strength(left)	0.10946	-0.000811205	0.03309	0.00399226	0.000939823	0.838983
rs143325699	susceptibility	grip strength(left)	0.19307	0.00244364	0.056088	0.00640577	0.000576856	0.702851
rs4856867	susceptibility	grip strength(left)	-0.047386	-0.00253058	0.014272	0.00176558	0.000899506	0.151776
rs13077534	susceptibility	grip strength(left)	-0.059237	0.00127348	0.013343	0.00168951	9.01445e-06	0.450995
rs62246900	susceptibility	grip strength(left)	0.096275	0.00072356	0.025921	0.00323703	0.000203872	0.823126
rs291513	susceptibility	grip strength(left)	0.051682	0.00218568	0.015008	0.00199864	0.00057396	0.274138
rs7434118	susceptibility	grip strength(left)	0.043922	0.00298615	0.013235	0.00162487	0.000904619	0.0660952
rs6799498	susceptibility	grip strength(left)	-0.12692	-0.0025958	0.035749	0.00456479	0.000384779	0.569589
rs3884322	susceptibility	grip strength(left)	0.043593	-0.00010278	0.013176	0.00158802	0.00093792	0.948395
rs77887621	susceptibility	grip strength(left)	0.1542	0.00258163	0.045837	0.00593877	0.000767952	0.663774
rs190209276	susceptibility	grip strength(left)	0.2273	-0.00268239	0.064611	0.00884906	0.00043485	0.761793
rs13069652	susceptibility	grip strength(left)	-0.15799	-0.00580741	0.044897	0.00488847	0.000433269	0.234841
rs828598	susceptibility	grip strength(left)	0.040688	-0.00257999	0.011743	0.0015054	0.000530483	0.0865611
rs73863360	susceptibility	grip strength(left)	-0.067991	-0.00396641	0.012925	0.00173652	1.43722e-07	0.0223648
rs60523274	susceptibility	grip strength(left)	0.13202	-0.00559815	0.038159	0.00443824	0.000540709	0.207185
rs13317756	susceptibility	grip strength(left)	-0.15631	0.00503678	0.038686	0.00516867	5.3342e-05	0.329817
rs76964378	susceptibility	grip strength(left)	0.21263	-0.00231669	0.058024	0.00686224	0.000247805	0.735665
rs140044820	susceptibility	grip strength(left)	-0.1799	0.000241358	0.05385	0.0069737	0.00083549	0.972391
rs62274185	susceptibility	grip strength(left)	-0.16977	0.00365642	0.045948	0.00609149	0.000220035	0.548339
rs62282025	susceptibility	grip strength(left)	-0.058278	-0.00203318	0.015984	0.00209606	0.000266332	0.332046
rs13091945	susceptibility	grip strength(left)	-0.045741	-0.000419458	0.012103	0.00148826	0.000157263	0.778063
rs190072230	susceptibility	grip strength(left)	-0.13258	-0.00324803	0.035317	0.00511457	0.000174035	0.525393
rs334544	susceptibility	grip strength(left)	-0.040073	0.000842175	0.011665	0.00149423	0.000591856	0.573014
rs809262	susceptibility	grip strength(left)	0.057085	0.00285606	0.015254	0.00183103	0.000182346	0.118805
rs28735884	susceptibility	grip strength(left)	0.26478	0.00748695	0.068555	0.0094165	0.000112324	0.426562
rs116757729	susceptibility	grip strength(left)	0.17024	0.0086975	0.045221	0.00693636	0.000166801	0.209878
rs2922195	susceptibility	grip strength(left)	0.040041	-0.000656612	0.012018	0.00149284	0.00086301	0.660052
rs10804578	susceptibility	grip strength(left)	0.069115	0.00400546	0.020707	0.0028455	0.000844566	0.159236
rs142354978	susceptibility	grip strength(left)	0.18543	0.000582906	0.05352	0.00604724	0.000530851	0.923209
rs1868238	susceptibility	grip strength(left)	0.038773	0.00490141	0.011577	0.00149792	0.000810627	0.00106735
rs12487646	susceptibility	grip strength(left)	-0.11242	-0.0071372	0.031978	0.0045571	0.000438857	0.117308
rs116260789	susceptibility	grip strength(left)	-0.18125	0.000857577	0.054008	0.00515213	0.000790831	0.867802
rs35926694	susceptibility	grip strength(left)	0.048208	0.000806217	0.012739	0.00149575	0.000154151	0.589883
rs13078134	susceptibility	grip strength(left)	-0.053375	0.0019598	0.01591	0.00211652	0.0007942	0.35447
rs7635923	susceptibility	grip strength(left)	0.039392	-0.00177357	0.011738	0.00149079	0.000790963	0.23417
rs74633570	susceptibility	grip strength(left)	0.19764	-0.0146248	0.058122	0.00609126	0.000672791	0.0163526
rs112706716	susceptibility	grip strength(left)	0.17733	-0.0151308	0.041951	0.00654524	2.36749e-05	0.0207928
rs115025502	susceptibility	grip strength(left)	0.12273	-0.0109941	0.03564	0.00543451	0.000574019	0.0430715
rs114548841	susceptibility	grip strength(left)	-0.12929	0.00495215	0.036331	0.00566042	0.000372739	0.381643
rs141447547	susceptibility	grip strength(left)	0.17342	0.00879433	0.049387	0.00623593	0.000445669	0.158461
rs147773601	susceptibility	grip strength(left)	-0.21522	0.0121851	0.06167	0.00795555	0.000483264	0.125609
rs7626244	susceptibility	grip strength(left)	-0.044514	-0.00430067	0.011504	0.00153564	0.000109087	0.00510122
rs116598269	susceptibility	grip strength(left)	0.14637	0.00156619	0.041565	0.00508055	0.000429157	0.757876
rs7622799	susceptibility	grip strength(left)	0.063016	0.0073773	0.017178	0.00230047	0.000244061	0.00134189
rs79805129	susceptibility	grip strength(left)	-0.077977	-0.000410255	0.022275	0.00281305	0.000464123	0.884048
rs144636229	susceptibility	grip strength(left)	-0.19702	-0.00653002	0.049554	0.00678858	7.0124e-05	0.336094
rs60604475	susceptibility	grip strength(left)	-0.12016	0.00341568	0.035741	0.00463912	0.000773899	0.461562
rs9821187	susceptibility	grip strength(left)	0.12912	-0.0048748	0.034511	0.0044825	0.000182986	0.276808
rs6769562	susceptibility	grip strength(left)	-0.06104	-0.00269722	0.01779	0.00230676	0.000601048	0.242296
rs6793484	susceptibility	grip strength(left)	-0.058467	0.00294137	0.015496	0.00196744	0.000161272	0.134908
rs67220855	susceptibility	grip strength(left)	0.06969	0.000332109	0.019804	0.00268866	0.000433199	0.901694
rs6764743	susceptibility	grip strength(left)	0.040535	0.000586881	0.012282	0.00150146	0.000965615	0.695891
rs41555618	susceptibility	grip strength(left)	-0.1748	0.000109803	0.044244	0.00679981	7.78845e-05	0.987116
rs12638462	susceptibility	grip strength(left)	0.074886	0.000582463	0.0227	0.00312033	0.000970497	0.851922
rs12636190	susceptibility	grip strength(left)	0.057556	0.00391803	0.016945	0.00230281	0.000682196	0.0888655
rs2048903	susceptibility	grip strength(left)	-0.047625	-0.000626246	0.013305	0.00155654	0.000344277	0.68744
rs2550271	susceptibility	grip strength(left)	0.044509	-0.00070103	0.011678	0.0014913	0.000138207	0.638298
rs3853590	susceptibility	grip strength(left)	-0.069567	-0.000616821	0.020618	0.00263888	0.0007406	0.815184
rs4916503	susceptibility	grip strength(left)	-0.040837	-0.000520766	0.011739	0.00149285	0.000503766	0.727209
rs2052765	susceptibility	grip strength(left)	0.15338	-0.0053496	0.045954	0.00478044	0.000844793	0.263114
rs75544900	susceptibility	grip strength(left)	-0.19911	0.00740578	0.046849	0.0055127	2.13735e-05	0.179141
rs11929398	susceptibility	grip strength(left)	-0.054938	0.00271638	0.013347	0.00178145	3.85285e-05	0.127305
rs73212324	susceptibility	grip strength(left)	-0.066022	-0.00147261	0.019726	0.00262221	0.00081705	0.574395
rs147263416	susceptibility	grip strength(left)	0.15711	0.000650518	0.045095	0.00496618	0.00049402	0.895784
rs12509340	susceptibility	grip strength(left)	0.081985	0.00295676	0.022083	0.00256534	0.000205154	0.249083
rs150201642	susceptibility	grip strength(left)	-0.12006	-0.00143305	0.031382	0.0042918	0.000130369	0.738452
rs34245271	susceptibility	grip strength(left)	0.2145	-0.00227934	0.05257	0.0072465	4.49827e-05	0.753108
rs2369712	susceptibility	grip strength(left)	-0.041974	-0.002148	0.012089	0.00155788	0.000516438	0.167957
rs116385883	susceptibility	grip strength(left)	-0.1804	-0.00695668	0.044392	0.00571663	4.82812e-05	0.223635
rs16839178	susceptibility	grip strength(left)	-0.043702	0.00278076	0.012973	0.0017151	0.000755266	0.104945
rs56209613	susceptibility	grip strength(left)	-0.044043	-0.00187151	0.011768	0.00149798	0.000182121	0.211535
rs62285994	susceptibility	grip strength(left)	0.043088	-9.84438e-05	0.012747	0.00172972	0.000724209	0.954614
rs36127175	susceptibility	grip strength(left)	-0.044398	-0.00114324	0.01327	0.0020025	0.000820626	0.568063
rs76285604	susceptibility	grip strength(left)	0.17301	0.00315515	0.045794	0.00572526	0.000158089	0.58157
rs78369011	susceptibility	grip strength(left)	-0.1533	0.00517517	0.042511	0.00506199	0.000310803	0.306611
rs4501246	susceptibility	grip strength(left)	0.043172	-0.00125673	0.012654	0.00150371	0.000645526	0.403294
rs111884636	susceptibility	grip strength(left)	0.20386	-0.00252212	0.057113	0.00637323	0.000357779	0.692299
rs4358397	susceptibility	grip strength(left)	-0.042602	6.22399e-06	0.012212	0.00163635	0.000485674	0.996965
rs16872739	susceptibility	grip strength(left)	-0.11924	0.00744164	0.036135	0.00440558	0.000967373	0.0911927
rs58986694	susceptibility	grip strength(left)	0.10737	0.00367449	0.030436	0.00363164	0.000419139	0.311634
rs313573	susceptibility	grip strength(left)	-0.057446	0.00125203	0.017083	0.00226661	0.000771679	0.580688
rs1378945	susceptibility	grip strength(left)	0.048998	-0.00139376	0.013004	0.0016588	0.000164615	0.400784
rs16877681	susceptibility	grip strength(left)	0.14041	0.00418785	0.038649	0.00636083	0.000280196	0.510293
rs16877848	susceptibility	grip strength(left)	0.062731	0.000378543	0.016418	0.00205183	0.000132983	0.853629
rs78956229	susceptibility	grip strength(left)	-0.12824	-0.00429777	0.037025	0.0054525	0.000532987	0.430568
rs6851702	susceptibility	grip strength(left)	-0.11892	-0.000217827	0.033974	0.00576504	0.000464693	0.96986
rs10021732	susceptibility	grip strength(left)	-0.039768	0.00123278	0.011619	0.00148823	0.000620094	0.407471
rs116605848	susceptibility	grip strength(left)	-0.10536	3.88159e-05	0.02801	0.00342333	0.000168888	0.990953
rs17515210	susceptibility	grip strength(left)	-0.18752	0.0062165	0.055094	0.00728129	0.00066495	0.393236
rs79623641	susceptibility	grip strength(left)	0.081448	-0.00452733	0.022726	0.0029607	0.000338485	0.126229
rs6811777	susceptibility	grip strength(left)	-0.052345	0.00219638	0.015179	0.00191456	0.000563679	0.2513
rs13122139	susceptibility	grip strength(left)	-0.062809	-0.00309045	0.018149	0.00246571	0.00053869	0.210071
rs61181787	susceptibility	grip strength(left)	-0.11423	-0.00435244	0.032249	0.00435194	0.000396917	0.317255
rs10517079	susceptibility	grip strength(left)	-0.081449	-0.00490639	0.023248	0.00301275	0.000459214	0.10341
rs114044470	susceptibility	grip strength(left)	0.093316	0.00157731	0.026702	0.00331794	0.00047456	0.63451
rs992324	susceptibility	grip strength(left)	-0.0946	-0.000734446	0.028462	0.00308214	0.000888222	0.811655
rs17461961	susceptibility	grip strength(left)	0.067581	0.00427641	0.019044	0.00225401	0.000387172	0.0577956
rs74830015	susceptibility	grip strength(left)	0.10376	-0.00249443	0.031134	0.00353406	0.000860104	0.480297
rs73252950	susceptibility	grip strength(left)	-0.074937	0.004835	0.01886	0.00240205	7.08748e-05	0.0441289
rs143940877	susceptibility	grip strength(left)	0.16711	0.00139996	0.049688	0.0067866	0.000770484	0.83657
rs13130888	susceptibility	grip strength(left)	-0.040665	-0.000881681	0.011849	0.00152343	0.000599291	0.56276
rs77153950	susceptibility	grip strength(left)	0.15397	-0.0040397	0.03565	0.00576859	1.56785e-05	0.483745
rs4860818	susceptibility	grip strength(left)	0.039537	0.000166431	0.011369	0.0015267	0.000505897	0.913192
rs4860382	susceptibility	grip strength(left)	0.045645	0.00142451	0.012963	0.00155652	0.000429638	0.360092
rs190313998	susceptibility	grip strength(left)	-0.13739	-0.00719342	0.039503	0.00544718	0.000505238	0.186642
rs2034540	susceptibility	grip strength(left)	-0.047277	0.000796612	0.012438	0.00149569	0.000144106	0.594307
rs2194888	susceptibility	grip strength(left)	0.046279	0.00305093	0.013388	0.00177125	0.000546727	0.0849839
rs437909	susceptibility	grip strength(left)	0.08083	-0.000184298	0.018116	0.00222819	8.12734e-06	0.934081
rs189319377	susceptibility	grip strength(left)	-0.19013	0.00545432	0.052632	0.00649899	0.000303328	0.401325
rs113791741	susceptibility	grip strength(left)	-0.11827	0.00356864	0.032591	0.00472248	0.000284614	0.449847
rs115228205	susceptibility	grip strength(left)	-0.13071	0.00650014	0.037515	0.00524607	0.000493599	0.215327
rs72655601	susceptibility	grip strength(left)	-0.05584	0.000273504	0.014143	0.00170787	7.87269e-05	0.872768
rs6531908	susceptibility	grip strength(left)	-0.047182	0.000555981	0.012254	0.00159922	0.000117957	0.728097
rs10034829	susceptibility	grip strength(left)	-0.041704	-0.0017518	0.012095	0.00153057	0.000564678	0.252399
rs145234718	susceptibility	grip strength(left)	0.1227	-0.00328474	0.033911	0.00506944	0.00029655	0.517018
rs114833388	susceptibility	grip strength(left)	-0.20953	-0.00454007	0.061389	0.00713696	0.000642161	0.524688
rs4647965	susceptibility	grip strength(left)	0.18355	-0.0125592	0.05497	0.00652674	0.000840521	0.0543209
rs114735244	susceptibility	grip strength(left)	0.14324	-0.00441248	0.042731	0.00499287	0.000801915	0.376828
rs145404703	susceptibility	grip strength(left)	0.11058	-0.00184138	0.033365	0.00381007	0.000918888	0.628888
rs17440005	susceptibility	grip strength(left)	0.066337	-0.000642469	0.019968	0.00255983	0.000893217	0.801829
rs1470619	susceptibility	grip strength(left)	0.045514	0.00465611	0.013146	0.00161966	0.000535791	0.00404354
rs1032942	susceptibility	grip strength(left)	0.057814	-0.00230104	0.016803	0.00223236	0.000580222	0.302651
rs72660611	susceptibility	grip strength(left)	-0.10621	0.00750054	0.025325	0.00335068	2.74224e-05	0.0251876
rs17007028	susceptibility	grip strength(left)	0.066217	-1.13339e-05	0.019245	0.00247514	0.00058013	0.996346
rs115847239	susceptibility	grip strength(left)	0.1682	-0.00926436	0.050294	0.00539513	0.0008248	0.085948
rs6823943	susceptibility	grip strength(left)	-0.041248	-0.000726579	0.011548	0.00157977	0.000354436	0.645569
rs4240276	susceptibility	grip strength(left)	0.070004	-0.00253651	0.021168	0.00286327	0.000942782	0.375683
rs34438523	susceptibility	grip strength(left)	-0.044889	-0.000288944	0.013478	0.00181075	0.000866781	0.873219
rs139106504	susceptibility	grip strength(left)	0.23207	0.00342352	0.063287	0.00682245	0.000245465	0.615807
rs148856393	susceptibility	grip strength(left)	-0.20691	0.0110366	0.057524	0.00758035	0.000321991	0.145407
rs115789382	susceptibility	grip strength(left)	-0.092555	-0.00530565	0.027959	0.00368754	0.000931684	0.150206
rs13435133	susceptibility	grip strength(left)	0.058321	0.004551	0.016738	0.00220903	0.000493339	0.0393813
rs35594218	susceptibility	grip strength(left)	0.058835	-0.00408494	0.01475	0.00171671	6.64046e-05	0.0173354
rs150729106	susceptibility	grip strength(left)	-0.21299	0.0107307	0.058617	0.00699214	0.000279508	0.124862
rs4835087	susceptibility	grip strength(left)	-0.041986	-0.00131434	0.011397	0.00153313	0.000229646	0.391284
rs116692022	susceptibility	grip strength(left)	-0.22311	0.00371207	0.053946	0.00672135	3.53716e-05	0.580756
rs114385279	susceptibility	grip strength(left)	-0.14034	0.00389616	0.041474	0.00594735	0.000714883	0.512398
rs73860761	susceptibility	grip strength(left)	-0.3682	-0.0234579	0.10592	0.0106102	0.000508557	0.027044
rs143990411	susceptibility	grip strength(left)	-0.18632	0.01324	0.053525	0.00616762	0.000499564	0.0318176
rs62333822	susceptibility	grip strength(left)	-0.059009	-0.000951779	0.01773	0.00234128	0.000874088	0.68436
rs75975211	susceptibility	grip strength(left)	-0.13179	0.0111978	0.039681	0.00496107	0.000896194	0.0239997
rs13112711	susceptibility	grip strength(left)	0.044099	0.000131154	0.012022	0.0015381	0.000244272	0.932047
rs4695994	susceptibility	grip strength(left)	-0.045388	0.000673584	0.013387	0.00174111	0.000697771	0.698852
rs115162934	susceptibility	grip strength(left)	-0.16239	-0.00866456	0.043572	0.00589742	0.000193823	0.141775
rs74963234	susceptibility	grip strength(left)	-0.12417	0.00147708	0.037135	0.00464933	0.000826554	0.750714
rs80310803	susceptibility	grip strength(left)	0.076445	0.00253602	0.022891	0.00309763	0.000839227	0.412959
rs76393013	susceptibility	grip strength(left)	0.12163	-0.00354915	0.033811	0.00389868	0.000321476	0.36264
rs114231902	susceptibility	grip strength(left)	0.14377	-0.00081695	0.036101	0.00434765	6.82119e-05	0.85095
rs146266749	susceptibility	grip strength(left)	0.20344	0.00110459	0.055575	0.0060996	0.000251587	0.856295
rs314054	susceptibility	grip strength(left)	0.038608	0.000357199	0.011694	0.00155731	0.000961617	0.818582
rs9999305	susceptibility	grip strength(left)	0.045526	-0.000233298	0.012321	0.00155139	0.000219893	0.880465
rs149297909	susceptibility	grip strength(left)	0.20584	0.00478984	0.060212	0.00694287	0.00062947	0.490261
rs4529107	susceptibility	grip strength(left)	0.073983	0.000655985	0.019309	0.00238179	0.000127349	0.782996
rs144609017	susceptibility	grip strength(left)	-0.14063	-0.00851958	0.040269	0.00568231	0.000478944	0.133792
rs28718808	susceptibility	grip strength(left)	0.071185	0.00343935	0.020095	0.00264343	0.000396468	0.193226
rs7703668	susceptibility	grip strength(left)	0.056855	0.00272464	0.014399	0.00182389	7.86299e-05	0.135212
rs10067376	susceptibility	grip strength(left)	-0.066201	0.00120431	0.017344	0.00222648	0.000135117	0.588574
rs114479987	susceptibility	grip strength(left)	0.19281	-0.00241623	0.051884	0.00704092	0.000202262	0.731471
rs13161003	susceptibility	grip strength(left)	0.049093	-0.000570635	0.012045	0.00149401	4.58566e-05	0.7025
rs6554984	susceptibility	grip strength(left)	0.16584	-0.00400363	0.037148	0.00553979	8.03291e-06	0.469862
rs1540599	susceptibility	grip strength(left)	-0.039455	-0.000549113	0.011905	0.00148732	0.00091921	0.711981
rs6872318	susceptibility	grip strength(left)	-0.20179	-0.00943919	0.045846	0.00532573	1.07518e-05	0.0763324
rs6892014	susceptibility	grip strength(left)	0.045537	-0.00252046	0.013273	0.00148608	0.000601806	0.0898772
rs72748950	susceptibility	grip strength(left)	0.085265	-0.00312582	0.025676	0.00346385	0.000897581	0.366838
rs79281196	susceptibility	grip strength(left)	-0.049037	0.00137563	0.013893	0.00175006	0.000416158	0.43184
rs75422738	susceptibility	grip strength(left)	0.084416	-0.0011692	0.025232	0.00284851	0.000821068	0.681468
rs10940881	susceptibility	grip strength(left)	0.049378	0.000498413	0.01485	0.00200027	0.000883812	0.803227
rs4867286	susceptibility	grip strength(left)	-0.061444	0.000777359	0.017455	0.00229104	0.000431323	0.734381
rs4867057	susceptibility	grip strength(left)	0.041773	-0.00102123	0.012156	0.00150763	0.000589478	0.498168
rs4867390	susceptibility	grip strength(left)	0.044595	-0.000571234	0.012966	0.00158731	0.000583048	0.71894
rs188628883	susceptibility	grip strength(left)	0.28492	0.00460526	0.06741	0.00769283	2.37172e-05	0.549411
rs62360237	susceptibility	grip strength(left)	-0.1277	-0.00209713	0.033679	0.00426338	0.000149631	0.622794
rs172011	susceptibility	grip strength(left)	-0.040687	0.000399481	0.012296	0.00157183	0.000936425	0.799379
rs77788652	susceptibility	grip strength(left)	0.16438	-0.0069939	0.046682	0.0055586	0.000429483	0.208315
rs1428256	susceptibility	grip strength(left)	-0.04932	0.00154522	0.014229	0.0018614	0.000527948	0.40646
rs116394723	susceptibility	grip strength(left)	-0.08686	-0.00303789	0.022999	0.00338038	0.000158929	0.368822
rs71620180	susceptibility	grip strength(left)	0.09016	0.0105317	0.025394	0.00246775	0.000384581	1.97469e-05
rs27606	susceptibility	grip strength(left)	-0.056092	-0.00604695	0.015519	0.00193498	0.000301035	0.00177762
rs12522839	susceptibility	grip strength(left)	0.071755	-0.0032694	0.019458	0.0026833	0.000226302	0.223062
rs142604597	susceptibility	grip strength(left)	0.20997	-0.0120067	0.054275	0.00636945	0.000109448	0.0594238
rs111777866	susceptibility	grip strength(left)	-0.092694	-0.00074158	0.026542	0.00336514	0.000478787	0.825582
rs72761744	susceptibility	grip strength(left)	0.16724	-0.00919835	0.046045	0.00563898	0.000281125	0.102846
rs140208618	susceptibility	grip strength(left)	0.21666	-0.0124516	0.053031	0.00659602	4.39754e-05	0.0590603
rs7728050	susceptibility	grip strength(left)	0.039867	0.00778511	0.011793	0.0015977	0.00072337	1.10084e-06
rs754784	susceptibility	grip strength(left)	-0.043658	0.00306497	0.013115	0.00158103	0.000872022	0.0525512
rs145238799	susceptibility	grip strength(left)	0.21076	0.00158695	0.063935	0.00771211	0.00097907	0.836968
rs190088660	susceptibility	grip strength(left)	-0.17265	-0.00181388	0.051937	0.00614585	0.000886663	0.767888
rs147119830	susceptibility	grip strength(left)	0.17928	0.00141954	0.053847	0.00591057	0.000870229	0.810199
rs4703639	susceptibility	grip strength(left)	0.048399	-0.000929037	0.014543	0.00179384	0.000874741	0.604525
rs145761384	susceptibility	grip strength(left)	0.12498	0.00920012	0.037711	0.00481203	0.000919214	0.055889
rs1479596	susceptibility	grip strength(left)	0.041222	-0.00236253	0.011162	0.00148699	0.000221567	0.112106
rs6886191	susceptibility	grip strength(left)	-0.047227	-0.00503487	0.011769	0.00149919	5.9995e-05	0.000783969
rs71634916	susceptibility	grip strength(left)	-0.17795	-0.00599618	0.051457	0.00602804	0.000543743	0.319875
rs6151862	susceptibility	grip strength(left)	-0.19644	0.0147623	0.05556	0.00630918	0.000406793	0.0192934
rs140306849	susceptibility	grip strength(left)	-0.15521	-0.00212166	0.046905	0.00604587	0.000936202	0.725643
rs2161584	susceptibility	grip strength(left)	-0.043688	0.0016617	0.01168	0.00148618	0.00018372	0.263524
rs825399	susceptibility	grip strength(left)	-0.051764	-0.0056436	0.015452	0.00207251	0.000808153	0.00646774
rs6892740	susceptibility	grip strength(left)	-0.040649	0.00117107	0.011465	0.00153316	0.000391889	0.44497
rs191607244	susceptibility	grip strength(left)	0.19086	-0.000516555	0.056322	0.00715377	0.000702173	0.942437
rs3846617	susceptibility	grip strength(left)	-0.040464	-0.000581619	0.012062	0.00149604	0.000794604	0.697445
rs115025221	susceptibility	grip strength(left)	0.25467	0.00281086	0.07124	0.00712882	0.000350472	0.693363
rs151213067	susceptibility	grip strength(left)	0.18669	0.0118754	0.050156	0.00749855	0.000197505	0.113264
rs6594334	susceptibility	grip strength(left)	0.046627	0.00572942	0.012165	0.00157781	0.000126651	0.000282054
rs254008	susceptibility	grip strength(left)	-0.11656	-0.00253401	0.030087	0.00387137	0.00010702	0.512757
rs115583091	susceptibility	grip strength(left)	-0.14192	0.00704212	0.037264	0.00477551	0.000139811	0.140311
rs12516646	susceptibility	grip strength(left)	-0.041633	0.00198851	0.01263	0.00155158	0.000979472	0.199982
rs72814465	susceptibility	grip strength(left)	-0.24356	-0.00954659	0.062257	0.00668742	9.14703e-05	0.153423
rs10056674	susceptibility	grip strength(left)	-0.11285	-0.00859156	0.031756	0.00441588	0.000379911	0.0517022
rs13161206	susceptibility	grip strength(left)	0.079955	0.00052878	0.021219	0.00278397	0.000164505	0.849358
rs73268452	susceptibility	grip strength(left)	0.14883	0.0050618	0.043217	0.00512815	0.000573634	0.323612
rs150323063	susceptibility	grip strength(left)	-0.15979	0.00950632	0.046356	0.00646428	0.000566809	0.141401
rs1016476	susceptibility	grip strength(left)	0.045727	-0.00477915	0.013376	0.00173705	0.000629475	0.00593588
rs78617572	susceptibility	grip strength(left)	0.13022	-0.00115704	0.035016	0.00447835	0.000200115	0.796127
rs11745009	susceptibility	grip strength(left)	-0.039484	-0.00252961	0.011238	0.00149168	0.00044235	0.0899213
rs56079606	susceptibility	grip strength(left)	0.067865	-0.000337572	0.018216	0.00232245	0.000194874	0.884433
rs1366229	susceptibility	grip strength(left)	-0.043653	0.00122023	0.012387	0.00150577	0.000424927	0.417728
rs1499767	susceptibility	grip strength(left)	0.039948	-0.000296807	0.011809	0.0015196	0.000717395	0.845143
rs114221670	susceptibility	grip strength(left)	0.14205	0.0125689	0.037796	0.00456342	0.000171048	0.00588229
rs245055	susceptibility	grip strength(left)	0.044754	0.000104334	0.013581	0.00167572	0.00098303	0.950354
rs76053319	susceptibility	grip strength(left)	0.10603	0.000630938	0.027299	0.00377309	0.000102741	0.867197
rs114955282	susceptibility	grip strength(left)	0.14114	0.011528	0.040059	0.00592279	0.000426204	0.0516091
rs679633	susceptibility	grip strength(left)	0.045315	-0.000704532	0.013389	0.00183295	0.000713094	0.700704
rs12188550	susceptibility	grip strength(left)	0.066302	0.00790674	0.014447	0.00185544	4.44678e-06	2.03166e-05
rs34354554	susceptibility	grip strength(left)	0.062185	-0.000559019	0.01838	0.0020596	0.000716211	0.786067
rs17499835	susceptibility	grip strength(left)	0.1023	0.00472799	0.028292	0.00358633	0.000299349	0.187391
rs11134556	susceptibility	grip strength(left)	-0.08372	-0.00471277	0.025393	0.00333476	0.000977334	0.157589
rs76646281	susceptibility	grip strength(left)	-0.072364	0.00242804	0.020735	0.00245462	0.000483121	0.322579
rs75644220	susceptibility	grip strength(left)	0.13491	-0.00633813	0.034256	0.00464592	8.2065e-05	0.172493
rs1963576	susceptibility	grip strength(left)	-0.055155	0.00272718	0.013874	0.00181317	7.02547e-05	0.132557
rs72809024	susceptibility	grip strength(left)	-0.051477	-0.000770139	0.014954	0.00181817	0.00057667	0.671873
rs11738476	susceptibility	grip strength(left)	0.059342	0.00180097	0.014246	0.00174325	3.10643e-05	0.301552
rs703745	susceptibility	grip strength(left)	-0.042349	-0.000243677	0.012695	0.00161866	0.000850298	0.880337
rs116079851	susceptibility	grip strength(left)	-0.1332	0.00742915	0.036876	0.00515607	0.000303721	0.149626
rs141310519	susceptibility	grip strength(left)	0.1547	-0.00267199	0.039773	0.00504449	0.000100421	0.59633
rs908027	susceptibility	grip strength(left)	-0.069151	0.00149202	0.019622	0.00268037	0.000424833	0.577769
rs75455429	susceptibility	grip strength(left)	0.19382	0.00756751	0.046463	0.00531801	3.02613e-05	0.154737
rs76933995	susceptibility	grip strength(left)	-0.084235	0.00101753	0.025412	0.00294547	0.000917177	0.729752
rs79164217	susceptibility	grip strength(left)	-0.17897	0.00601325	0.053291	0.0056864	0.000784084	0.290293
rs148857902	susceptibility	grip strength(left)	0.17846	-0.0121944	0.05304	0.00690345	0.000766462	0.0773252
rs7744182	susceptibility	grip strength(left)	-0.14749	0.00023991	0.038801	0.00447994	0.000144002	0.957292
rs76527455	susceptibility	grip strength(left)	-0.22643	-0.00913376	0.066443	0.00675898	0.000654689	0.176583
rs72834161	susceptibility	grip strength(left)	0.16094	0.0155905	0.047691	0.00691194	0.000739121	0.0240963
rs6921866	susceptibility	grip strength(left)	0.04586	0.00135671	0.013193	0.0017447	0.000508789	0.436794
rs145391123	susceptibility	grip strength(left)	-0.10822	1.99023e-05	0.031718	0.00410185	0.000645017	0.996129
rs60075210	susceptibility	grip strength(left)	0.30154	0.00503162	0.085758	0.0118128	0.000437815	0.670147
rs9393387	susceptibility	grip strength(left)	0.045748	0.00107314	0.012075	0.00148753	0.000151466	0.470649
rs76357407	susceptibility	grip strength(left)	-0.10804	-0.000156833	0.031937	0.00428722	0.000717221	0.970819
rs114982243	susceptibility	grip strength(left)	-0.19414	-3.25155e-05	0.054303	0.0064317	0.000350061	0.995966
rs9405044	susceptibility	grip strength(left)	-0.043242	-0.000671255	0.012682	0.00166552	0.000650309	0.686926
rs111837807	susceptibility	grip strength(left)	-0.082833	0.0102205	0.019228	0.00299203	1.64785e-05	0.000635697
rs10456396	susceptibility	grip strength(left)	0.14821	-0.00424921	0.041543	0.00579704	0.000360226	0.463561
rs9275238	susceptibility	grip strength(left)	0.047584	0.0114774	0.011796	0.00148343	5.48564e-05	1.01735e-14
rs115609330	susceptibility	grip strength(left)	-0.14812	0.00775342	0.03935	0.00635191	0.000167105	0.222221
rs9366831	susceptibility	grip strength(left)	-0.082518	-0.000947742	0.025007	0.00350349	0.000967551	0.786765
rs4713940	susceptibility	grip strength(left)	0.049326	-0.00346892	0.014013	0.00183667	0.000431519	0.0589319
rs9296197	susceptibility	grip strength(left)	0.060986	0.00306975	0.01719	0.00214393	0.000388522	0.152192
rs62396378	susceptibility	grip strength(left)	-0.087364	0.00445329	0.023572	0.00307662	0.000210341	0.147768
rs1359521	susceptibility	grip strength(left)	-0.05743	-0.000855902	0.017154	0.00226178	0.000814243	0.705119
rs181258008	susceptibility	grip strength(left)	-0.3004	-0.00517786	0.088496	0.0093271	0.000687531	0.578798
rs61181252	susceptibility	grip strength(left)	-0.18465	-0.00317995	0.055798	0.00797431	0.000935435	0.69006
rs2492918	susceptibility	grip strength(left)	-0.042567	0.000521384	0.012873	0.00168836	0.000944058	0.757465
rs34702550	susceptibility	grip strength(left)	0.14201	-0.0098031	0.0404	0.00545583	0.00043959	0.0723655
rs114413559	susceptibility	grip strength(left)	0.14952	-0.00343678	0.040256	0.00498544	0.000203824	0.490595
rs72922923	susceptibility	grip strength(left)	-0.063843	0.00216992	0.015736	0.00175415	4.96794e-05	0.216079
rs553609	susceptibility	grip strength(left)	-0.052782	0.00121307	0.013673	0.0016925	0.000113244	0.473539
rs72942561	susceptibility	grip strength(left)	0.13556	-0.00694385	0.039279	0.00438819	0.000558083	0.113559
rs138680483	susceptibility	grip strength(left)	-0.25059	0.0144912	0.073002	0.00904059	0.000597723	0.108956
rs142027636	susceptibility	grip strength(left)	0.18835	0.00951706	0.053655	0.00661905	0.000447449	0.150483
rs80318312	susceptibility	grip strength(left)	-0.18358	0.00153765	0.053147	0.00677952	0.000551942	0.820573
rs111594447	susceptibility	grip strength(left)	0.11254	-0.00447883	0.026838	0.00319773	2.74916e-05	0.161325
rs6929584	susceptibility	grip strength(left)	-0.070457	0.00371762	0.020906	0.00249205	0.000751189	0.135754
rs12190987	susceptibility	grip strength(left)	-0.042511	-0.000806091	0.011584	0.00148539	0.000242737	0.58735
rs62407746	susceptibility	grip strength(left)	0.054419	-0.00181391	0.016372	0.00204203	0.000887659	0.374386
rs146771443	susceptibility	grip strength(left)	0.1921	0.00941307	0.047105	0.00636083	4.54007e-05	0.138913
rs144672991	susceptibility	grip strength(left)	0.17202	0.0131877	0.051578	0.00664076	0.000852556	0.0470475
rs71565030	susceptibility	grip strength(left)	0.21572	-0.000995463	0.065027	0.00793824	0.000908623	0.900206
rs4377758	susceptibility	grip strength(left)	-0.077927	-0.0083917	0.023085	0.00321437	0.000736401	0.00903617
rs555431	susceptibility	grip strength(left)	-0.04937	0.00219786	0.012132	0.00160983	4.71337e-05	0.172167
rs9444476	susceptibility	grip strength(left)	-0.045017	-0.00253702	0.01202	0.00152041	0.000180268	0.0951883
rs16882033	susceptibility	grip strength(left)	0.135	0.00474566	0.030955	0.00414896	1.29369e-05	0.252699
rs17708487	susceptibility	grip strength(left)	0.04462	0.000193185	0.013433	0.00170592	0.000894803	0.909837
rs6909710	susceptibility	grip strength(left)	0.050074	0.00416636	0.012786	0.00153043	8.99129e-05	0.00648202
rs4339428	susceptibility	grip strength(left)	-0.04888	-0.00327986	0.013338	0.00170054	0.000247612	0.053766
rs71558410	susceptibility	grip strength(left)	0.14607	0.00582286	0.035536	0.00467983	3.94838e-05	0.213409
rs56263914	susceptibility	grip strength(left)	0.16576	0.00814868	0.040494	0.00592021	4.25009e-05	0.168692
rs34440948	susceptibility	grip strength(left)	0.16772	3.66473e-05	0.047704	0.00540697	0.000438352	0.994592
rs17710881	susceptibility	grip strength(left)	-0.10341	0.00221504	0.031141	0.00391082	0.000897912	0.57113
rs67043512	susceptibility	grip strength(left)	-0.047131	-0.00154208	0.012371	0.00153993	0.000139081	0.316635
rs62420444	susceptibility	grip strength(left)	0.059853	-0.0033597	0.016343	0.00210364	0.000249959	0.110246
rs7749433	susceptibility	grip strength(left)	-0.042841	-0.00210223	0.012895	0.00169707	0.000892801	0.215441
rs13193607	susceptibility	grip strength(left)	-0.060704	-0.00207788	0.01617	0.00199254	0.000173957	0.297027
rs66476573	susceptibility	grip strength(left)	0.059753	-0.000610473	0.018132	0.00253421	0.000982661	0.809638
rs9399952	susceptibility	grip strength(left)	0.14698	-0.00872393	0.043643	0.00694772	0.000757762	0.209242
rs1832777	susceptibility	grip strength(left)	-0.050682	0.00293579	0.012133	0.00150632	2.95116e-05	0.0512976
rs140776093	susceptibility	grip strength(left)	0.14656	-0.0012127	0.04206	0.00527644	0.000492973	0.818222
rs9374141	susceptibility	grip strength(left)	-0.041146	0.000785326	0.012458	0.00154537	0.000957324	0.611327
rs113715179	susceptibility	grip strength(left)	-0.14388	-0.000537964	0.040527	0.0059199	0.000384901	0.927593
rs2819704	susceptibility	grip strength(left)	0.21952	-0.0126027	0.062272	0.00744301	0.000423195	0.0904124
rs117953003	susceptibility	grip strength(left)	0.077174	0.00461638	0.022367	0.0027558	0.000559858	0.0939047
rs140434804	susceptibility	grip strength(left)	0.12047	-0.00178365	0.027626	0.00373496	1.29619e-05	0.632967
rs75571949	susceptibility	grip strength(left)	0.069623	4.5987e-05	0.020532	0.00229551	0.000696506	0.984017
rs184183726	susceptibility	grip strength(left)	-0.15692	-0.00435285	0.041717	0.00504585	0.000168873	0.388325
rs73579724	susceptibility	grip strength(left)	-0.083405	-0.00477491	0.021403	0.00267846	9.74384e-05	0.074634
rs2243388	susceptibility	grip strength(left)	0.093775	0.000979304	0.025805	0.00325913	0.000279076	0.763811
rs4469320	susceptibility	grip strength(left)	-0.041998	-0.00118279	0.012235	0.00151691	0.000597798	0.435546
rs298946	susceptibility	grip strength(left)	0.043873	0.00130149	0.012997	0.00156761	0.000736482	0.406404
rs62424667	susceptibility	grip strength(left)	0.13747	0.00730699	0.040984	0.00462169	0.000795845	0.113873
rs79981479	susceptibility	grip strength(left)	-0.047096	-0.00140853	0.014304	0.00178471	0.000992989	0.429983
rs35907844	susceptibility	grip strength(left)	-0.079709	0.00366258	0.022239	0.00295688	0.000338114	0.21547
rs77566010	susceptibility	grip strength(left)	-0.14076	0.00207497	0.042187	0.00534189	0.000848182	0.697695
rs9386240	susceptibility	grip strength(left)	0.049384	-0.000732202	0.013681	0.0018348	0.000306578	0.689846
rs315411	susceptibility	grip strength(left)	0.054607	-0.00320077	0.016575	0.00212199	0.000985829	0.131457
rs9479832	susceptibility	grip strength(left)	0.059225	-0.000599904	0.015621	0.00189028	0.000149818	0.750969
rs9347803	susceptibility	grip strength(left)	-0.09578	0.00649953	0.022901	0.0029668	2.88511e-05	0.0284696
rs71563799	susceptibility	grip strength(left)	-0.076875	0.000463451	0.017873	0.00218105	1.69891e-05	0.831725
rs9365070	susceptibility	grip strength(left)	-0.12027	0.00245638	0.036139	0.00496797	0.00087477	0.620993
rs9364579	susceptibility	grip strength(left)	0.077745	-0.00540709	0.019034	0.00236061	4.41656e-05	0.0219896
rs9458397	susceptibility	grip strength(left)	0.051752	0.000533936	0.012789	0.00151084	5.19664e-05	0.723786
rs9365598	susceptibility	grip strength(left)	0.048843	0.00104698	0.014465	0.00194805	0.000733788	0.590957
rs9459167	susceptibility	grip strength(left)	0.13842	0.00845202	0.040395	0.00493289	0.00061105	0.0866387
rs220807	susceptibility	grip strength(left)	-0.046914	0.00013271	0.01227	0.00149088	0.000131586	0.92907
rs185366651	susceptibility	grip strength(left)	-0.17502	0.000388146	0.052084	0.0065186	0.000778463	0.952519
rs10242629	susceptibility	grip strength(left)	-0.17538	0.00525944	0.040706	0.0054394	1.64398e-05	0.333586
rs4723557	susceptibility	grip strength(left)	-0.046903	-0.00177784	0.01248	0.00155074	0.000171104	0.251611
rs143494337	susceptibility	grip strength(left)	0.15913	0.00624181	0.047066	0.00553888	0.000722234	0.259781
rs62442017	susceptibility	grip strength(left)	0.081987	-0.00425406	0.022173	0.00260884	0.000217643	0.102968
rs7782316	susceptibility	grip strength(left)	0.18339	-0.0055157	0.054511	0.00646525	0.00076745	0.393587
rs58486956	susceptibility	grip strength(left)	-0.17082	0.00358216	0.04198	0.00566534	4.7199e-05	0.527195
rs2971076	susceptibility	grip strength(left)	-0.047363	0.000930461	0.01404	0.00183173	0.000742371	0.611475
rs77808736	susceptibility	grip strength(left)	0.13071	0.0021568	0.037988	0.00514669	0.000579947	0.675168
rs112012363	susceptibility	grip strength(left)	0.08259	-0.00621725	0.024238	0.00303316	0.000655707	0.0403879
rs11760744	susceptibility	grip strength(left)	0.039066	0.00163871	0.011608	0.00155673	0.000764223	0.292496
rs1013986	susceptibility	grip strength(left)	0.065015	-0.00123718	0.018047	0.00209667	0.000315126	0.555144
rs144131529	susceptibility	grip strength(left)	-0.12416	0.00129411	0.035526	0.00421308	0.00047423	0.758718
rs138394517	susceptibility	grip strength(left)	-0.15644	-0.0143876	0.046404	0.00638328	0.000748249	0.0241993
rs7784246	susceptibility	grip strength(left)	-0.075544	-0.00513077	0.018634	0.00258096	5.03288e-05	0.0468193
rs204603	susceptibility	grip strength(left)	-0.072125	0.00142648	0.021709	0.00272755	0.000892611	0.600982
rs62439340	susceptibility	grip strength(left)	0.22148	-0.0050445	0.058896	0.00714682	0.000169556	0.480289
rs6970200	susceptibility	grip strength(left)	0.043153	-0.000385741	0.011923	0.00157043	0.000295393	0.80597
rs62450456	susceptibility	grip strength(left)	0.051131	-0.00537156	0.015327	0.00192007	0.000849906	0.00514861
rs74934846	susceptibility	grip strength(left)	0.071931	0.00202474	0.020873	0.00300974	0.000568684	0.50112
rs7804889	susceptibility	grip strength(left)	-0.064256	-0.00621492	0.017632	0.00235151	0.000268138	0.00821875
rs34954459	susceptibility	grip strength(left)	0.064723	0.00483469	0.019324	0.00258211	0.00080999	0.0611541
rs6945310	susceptibility	grip strength(left)	-0.09251	-0.00632148	0.0251	0.00319388	0.000228113	0.0477881
rs73096672	susceptibility	grip strength(left)	-0.061031	0.000743894	0.01788	0.00234981	0.000641655	0.751565
rs6957961	susceptibility	grip strength(left)	-0.12283	-0.00443305	0.033991	0.00387725	0.000301971	0.252894
rs6954603	susceptibility	grip strength(left)	-0.13541	-0.00400516	0.038097	0.00566137	0.000378917	0.479284
rs2114733	susceptibility	grip strength(left)	-0.042478	-0.00505233	0.012898	0.00162779	0.00098991	0.00191054
rs1882061	susceptibility	grip strength(left)	0.0499	0.000390729	0.012405	0.00150752	5.75662e-05	0.795491
rs2392423	susceptibility	grip strength(left)	-0.054791	-0.00249772	0.015851	0.00220334	0.000546981	0.25696
rs76734774	susceptibility	grip strength(left)	0.15064	0.00772739	0.038985	0.00601767	0.000111522	0.199101
rs10224438	susceptibility	grip strength(left)	-0.047502	0.00222686	0.013264	0.00177718	0.000341925	0.210195
rs2033046	susceptibility	grip strength(left)	-0.041833	-0.004262	0.012131	0.00148868	0.000563839	0.00419731
rs7796363	susceptibility	grip strength(left)	-0.078557	-0.00184942	0.022571	0.00281826	0.000500592	0.511678
rs139524848	susceptibility	grip strength(left)	0.25191	0.00689957	0.065908	0.00792768	0.000132295	0.384129
rs10951758	susceptibility	grip strength(left)	0.043287	0.00391239	0.012503	0.00152651	0.00053592	0.0103783
rs149312888	susceptibility	grip strength(left)	-0.17371	-0.00551736	0.050001	0.00630169	0.000512512	0.381282
rs113772356	susceptibility	grip strength(left)	-0.1501	0.00828399	0.045287	0.00585179	0.000918345	0.156883
rs17523891	susceptibility	grip strength(left)	-0.047467	-4.90064e-05	0.014117	0.00176941	0.000772681	0.977904
rs147170659	susceptibility	grip strength(left)	0.23371	-0.0109922	0.056504	0.00740155	3.53155e-05	0.137512
rs10223929	susceptibility	grip strength(left)	-0.073172	0.00168283	0.021741	0.00253434	0.000763711	0.506683
rs79485383	susceptibility	grip strength(left)	0.18757	-0.00510139	0.051914	0.00474725	0.000302569	0.282554
rs10261758	susceptibility	grip strength(left)	-0.054471	0.00310106	0.01318	0.00164236	3.58288e-05	0.0590027
rs4263714	susceptibility	grip strength(left)	-0.077299	0.00795635	0.021405	0.00259304	0.000304714	0.00215246
rs142301381	susceptibility	grip strength(left)	0.32558	0.00273691	0.090925	0.00745743	0.000342605	0.713616
rs66523205	susceptibility	grip strength(left)	0.04966	0.00142415	0.013116	0.00175755	0.000152959	0.417765
rs71562923	susceptibility	grip strength(left)	-0.13678	-0.0108591	0.0392	0.00439587	0.000484313	0.0135001
rs58481037	susceptibility	grip strength(left)	0.15526	-0.0100913	0.042872	0.00589055	0.000292925	0.0866879
rs3846983	susceptibility	grip strength(left)	-0.051063	-0.00290262	0.015445	0.00198629	0.000945981	0.143926
rs75820562	susceptibility	grip strength(left)	0.20013	-0.00154398	0.059189	0.00704616	0.000721693	0.826554
rs6973398	susceptibility	grip strength(left)	0.10799	-0.000778445	0.030209	0.00409297	0.000350546	0.84916
rs74908310	susceptibility	grip strength(left)	0.20978	0.00415133	0.063084	0.0100717	0.000882894	0.680209
rs4719034	susceptibility	grip strength(left)	0.09457	0.00147214	0.028305	0.00347575	0.000834454	0.671897
rs115287238	susceptibility	grip strength(left)	0.092078	0.00422026	0.025167	0.00329647	0.000253518	0.200462
rs13239709	susceptibility	grip strength(left)	-0.095035	-0.00219847	0.026831	0.00259548	0.000397128	0.396974
rs2908196	susceptibility	grip strength(left)	0.066116	-0.00120636	0.014119	0.00194043	2.83027e-06	0.534141
rs12530739	susceptibility	grip strength(left)	-0.19724	-4.50311e-05	0.053181	0.00549183	0.000208208	0.993458
rs60329078	susceptibility	grip strength(left)	0.17178	-0.00369033	0.049325	0.00819926	0.000496541	0.652652
rs76430613	susceptibility	grip strength(left)	-0.24556	-0.0130759	0.063909	0.00775286	0.000121868	0.0916821
rs35576249	susceptibility	grip strength(left)	0.046043	0.000587232	0.013819	0.00182767	0.00086267	0.747982
rs75558389	susceptibility	grip strength(left)	-0.18654	-0.00019333	0.050912	0.00628393	0.000248337	0.975456
rs7795297	susceptibility	grip strength(left)	-0.054961	-0.00197739	0.012391	0.00148531	9.18341e-06	0.183091
rs6465194	susceptibility	grip strength(left)	-0.046937	-0.00323744	0.014228	0.0018179	0.000970584	0.074934
rs6954955	susceptibility	grip strength(left)	-0.041496	0.000806426	0.011765	0.00151172	0.000420183	0.593723
rs78595763	susceptibility	grip strength(left)	-0.17158	0.00348524	0.050529	0.00588805	0.000684599	0.553906
rs41638	susceptibility	grip strength(left)	-0.072422	-0.00260091	0.020367	0.00283848	0.000376759	0.359508
rs13240468	susceptibility	grip strength(left)	0.070464	0.00656165	0.017244	0.00221586	4.38324e-05	0.00306423
rs73185899	susceptibility	grip strength(left)	-0.14009	0.00435717	0.042492	0.00390515	0.000977737	0.264529
rs77749359	susceptibility	grip strength(left)	-0.06855	0.00182571	0.020222	0.00252922	0.000699252	0.470389
rs13236934	susceptibility	grip strength(left)	0.097355	-0.00841769	0.027438	0.00358391	0.000387901	0.0188368
rs2523200	susceptibility	grip strength(left)	0.050098	-6.68363e-05	0.012616	0.00150871	7.15748e-05	0.964665
rs10953750	susceptibility	grip strength(left)	-0.066975	0.00773944	0.01601	0.00187803	2.87279e-05	3.77163e-05
rs148767569	susceptibility	grip strength(left)	-0.19986	0.00537141	0.056281	0.00729852	0.000383611	0.461756
rs722134	susceptibility	grip strength(left)	0.062199	0.00403489	0.018334	0.00230674	0.000692455	0.0802609
rs17595350	susceptibility	grip strength(left)	0.080507	-0.00403798	0.023243	0.00269331	0.000532782	0.133805
rs2040764	susceptibility	grip strength(left)	0.10308	0.00322046	0.031295	0.0034772	0.000988369	0.35436
rs143875329	susceptibility	grip strength(left)	-0.1911	0.00866272	0.046686	0.00570265	4.25269e-05	0.128745
rs35801103	susceptibility	grip strength(left)	-0.041659	-0.00114865	0.012539	0.00161986	0.000892613	0.47826
rs4731435	susceptibility	grip strength(left)	0.041896	0.000931979	0.011993	0.00149386	0.000476963	0.532711
rs692597	susceptibility	grip strength(left)	0.04339	0.00277153	0.01258	0.00166958	0.000562405	0.0969112
rs77512044	susceptibility	grip strength(left)	0.11448	-0.00024566	0.029288	0.00393605	9.2768e-05	0.950234
rs10954261	susceptibility	grip strength(left)	-0.041508	0.0011118	0.011753	0.00150015	0.000412907	0.458617
rs117004246	susceptibility	grip strength(left)	-0.13913	-0.0045223	0.037962	0.00461726	0.000247357	0.327366
rs7786241	susceptibility	grip strength(left)	-0.055304	0.00155452	0.016783	0.0020953	0.000983379	0.458143
rs4392812	susceptibility	grip strength(left)	-0.14931	-0.000154255	0.04483	0.00683851	0.000866646	0.982004
rs149061347	susceptibility	grip strength(left)	0.25336	0.00987397	0.067696	0.0072813	0.000182116	0.175076
rs12540229	susceptibility	grip strength(left)	-0.046537	0.0015898	0.013179	0.00154027	0.00041376	0.301999
rs79234393	susceptibility	grip strength(left)	0.11736	0.00115634	0.035197	0.00412834	0.000854913	0.779402
rs74400276	susceptibility	grip strength(left)	0.083899	0.00620717	0.022036	0.00307925	0.000140458	0.0438203
rs13242787	susceptibility	grip strength(left)	-0.12565	0.00254845	0.035579	0.00485237	0.000413089	0.599446
rs11772011	susceptibility	grip strength(left)	0.14347	-0.00187707	0.040428	0.00455188	0.000387023	0.680066
rs180999317	susceptibility	grip strength(left)	0.17211	-0.00334547	0.046499	0.00581868	0.000214439	0.565323
rs10949714	susceptibility	grip strength(left)	0.046475	0.000450592	0.012767	0.00152613	0.000272379	0.767802
rs3850492	susceptibility	grip strength(left)	-0.072814	0.00123725	0.019053	0.00238094	0.000132559	0.603309
rs2019514	susceptibility	grip strength(left)	-0.089992	-0.00237858	0.022683	0.00312555	7.26682e-05	0.44665
rs62490190	susceptibility	grip strength(left)	-0.078825	-0.00425829	0.022774	0.00288218	0.000537805	0.139554
rs112148676	susceptibility	grip strength(left)	-0.1834	-0.00584546	0.046315	0.00690602	7.49999e-05	0.397313
rs73172259	susceptibility	grip strength(left)	0.089977	0.00260038	0.025657	0.00309561	0.000453328	0.400896
rs2680611	susceptibility	grip strength(left)	-0.060927	-0.0038073	0.017783	0.00218667	0.000612231	0.0816589
rs75757730	susceptibility	grip strength(left)	-0.14133	-0.00118567	0.040502	0.00518253	0.000484002	0.819038
rs78232580	susceptibility	grip strength(left)	-0.16685	-0.00762276	0.050136	0.00722015	0.000874882	0.291077
rs73201442	susceptibility	grip strength(left)	0.060304	0.00214589	0.018053	0.00221401	0.000836618	0.332429
rs537927	susceptibility	grip strength(left)	-0.042442	-0.00274416	0.012788	0.00154599	0.000903751	0.0758949
rs11775857	susceptibility	grip strength(left)	0.075109	0.000706193	0.019372	0.00251239	0.000105668	0.778646
rs140356603	susceptibility	grip strength(left)	0.1736	-0.00997933	0.041625	0.0051213	3.03838e-05	0.051344
rs111390455	susceptibility	grip strength(left)	0.083396	0.00500446	0.023331	0.00297511	0.000350936	0.0925477
rs71513870	susceptibility	grip strength(left)	0.17986	-0.00803012	0.050522	0.00603255	0.000370808	0.183146
rs62502212	susceptibility	grip strength(left)	-0.078213	-0.0064764	0.023691	0.00293142	0.000962104	0.0271535
rs78421081	susceptibility	grip strength(left)	-0.11073	0.00467059	0.030692	0.00355594	0.000308828	0.189028
rs79845487	susceptibility	grip strength(left)	0.077133	0.000459747	0.019547	0.00255606	7.94585e-05	0.857258
rs73231540	susceptibility	grip strength(left)	-0.058796	0.00130523	0.017323	0.00202405	0.000688545	0.519018
rs6998470	susceptibility	grip strength(left)	0.063462	-0.00311309	0.015439	0.00185244	3.94804e-05	0.0928533
rs62498894	susceptibility	grip strength(left)	-0.16641	0.000632749	0.050553	0.00679166	0.000995509	0.925772
rs13248631	susceptibility	grip strength(left)	-0.045342	-0.000617388	0.012161	0.00149603	0.000192641	0.679838
rs117455144	susceptibility	grip strength(left)	-0.19624	-0.00267845	0.057817	0.0060255	0.000688401	0.656667
rs3106741	susceptibility	grip strength(left)	-0.041429	-3.02227e-05	0.011653	0.00152572	0.00037766	0.984196
rs2553880	susceptibility	grip strength(left)	-0.070603	-0.0015778	0.017632	0.00229106	6.22136e-05	0.491027
rs78827547	susceptibility	grip strength(left)	-0.11021	0.00149241	0.03264	0.00419173	0.000734059	0.721813
rs11782071	susceptibility	grip strength(left)	0.046613	0.00136351	0.013327	0.00158747	0.000469401	0.390385
rs11990721	susceptibility	grip strength(left)	0.052973	-0.00288185	0.013421	0.00165689	7.91289e-05	0.0819798
rs3750229	susceptibility	grip strength(left)	0.086488	0.00279026	0.026199	0.00386225	0.00096274	0.470021
rs58687291	susceptibility	grip strength(left)	-0.052871	0.00148518	0.01313	0.00161883	5.65573e-05	0.358912
rs2439330	susceptibility	grip strength(left)	-0.042235	-0.000426717	0.012549	0.00159526	0.000763755	0.789091
rs10957702	susceptibility	grip strength(left)	-0.042721	-0.00116967	0.012602	0.00155609	0.000698882	0.452248
rs16938952	susceptibility	grip strength(left)	-0.13656	-0.00309924	0.040277	0.00546405	0.0006976	0.570574
rs2921277	susceptibility	grip strength(left)	-0.045333	-0.00127712	0.013244	0.00176312	0.000619549	0.468849
rs74359090	susceptibility	grip strength(left)	-0.14202	-0.00832485	0.036973	0.00531847	0.000122444	0.117519
rs11989306	susceptibility	grip strength(left)	-0.078454	-5.1152e-05	0.022855	0.00293737	0.000597638	0.986106
rs80092445	susceptibility	grip strength(left)	-0.18008	0.00673833	0.053491	0.00659883	0.000761154	0.307188
rs56364409	susceptibility	grip strength(left)	0.10442	-0.00082829	0.02778	0.00348387	0.000170717	0.812075
rs10105783	susceptibility	grip strength(left)	0.054156	-0.00218571	0.012231	0.00151942	9.52143e-06	0.150288
rs139623028	susceptibility	grip strength(left)	-0.22355	-0.004891	0.052012	0.00670497	1.7231e-05	0.465721
rs146716535	susceptibility	grip strength(left)	-0.12199	-0.00327417	0.037021	0.0038467	0.000983668	0.394679
rs16874477	susceptibility	grip strength(left)	0.12376	-0.00603819	0.03637	0.00546918	0.00066698	0.269576
rs1654751	susceptibility	grip strength(left)	0.047442	-0.000363176	0.014382	0.00189665	0.000971313	0.848147
rs72668971	susceptibility	grip strength(left)	-0.1165	-0.000831803	0.035264	0.00432295	0.000954341	0.847417
rs11781492	susceptibility	grip strength(left)	0.058746	0.00118029	0.01713	0.0020219	0.000604868	0.559387
rs10098649	susceptibility	grip strength(left)	-0.12213	0.00320546	0.036355	0.00503025	0.000781196	0.523971
rs117229138	susceptibility	grip strength(left)	0.14191	0.00286834	0.04214	0.00566481	0.000758299	0.612615
rs79908441	susceptibility	grip strength(left)	0.068479	-0.00331576	0.019043	0.00227765	0.000323124	0.145453
rs185509	susceptibility	grip strength(left)	-0.11609	-0.00255749	0.03402	0.00372966	0.000643925	0.492892
rs117876717	susceptibility	grip strength(left)	0.11571	-0.00394239	0.031816	0.00395503	0.000275993	0.31886
rs1025436	susceptibility	grip strength(left)	-0.06269	-0.00180695	0.015566	0.00215858	5.64049e-05	0.402536
rs143489005	susceptibility	grip strength(left)	0.12909	-0.00202064	0.034564	0.00475241	0.000187856	0.670704
rs79581780	susceptibility	grip strength(left)	0.14522	0.00739518	0.03479	0.00397804	2.99051e-05	0.063027
rs4736077	susceptibility	grip strength(left)	0.052795	-0.00246028	0.015343	0.00200276	0.000579605	0.21928
rs2233236	susceptibility	grip strength(left)	-0.10681	0.00311021	0.031091	0.00395137	0.000591681	0.43121
rs62524209	susceptibility	grip strength(left)	-0.21351	0.00318465	0.055268	0.00573734	0.000111922	0.578844
rs10810620	susceptibility	grip strength(left)	-0.055749	0.000349916	0.012042	0.00149078	3.66467e-06	0.814426
rs10122155	susceptibility	grip strength(left)	0.046134	0.00130889	0.011628	0.00148812	7.26329e-05	0.379098
rs71506637	susceptibility	grip strength(left)	0.15845	0.012078	0.043721	0.00517396	0.000289951	0.0195757
rs72690069	susceptibility	grip strength(left)	-0.088038	0.00055969	0.025483	0.00291048	0.000550755	0.847506
rs7032511	susceptibility	grip strength(left)	0.11581	0.00357965	0.032389	0.00353394	0.00034943	0.311091
rs12003721	susceptibility	grip strength(left)	0.054078	-0.000857452	0.016248	0.00215022	0.000873819	0.69006
rs12352854	susceptibility	grip strength(left)	-0.16319	0.00468404	0.037577	0.00483109	1.40668e-05	0.332265
rs117691743	susceptibility	grip strength(left)	0.15136	0.000386065	0.041955	0.00519625	0.000308953	0.940774
rs117295685	susceptibility	grip strength(left)	-0.11156	-0.0022851	0.033889	0.0045266	0.000995046	0.613688
rs1897676	susceptibility	grip strength(left)	-0.03772	-0.000215173	0.011234	0.00150421	0.00078604	0.886253
rs79803342	susceptibility	grip strength(left)	0.22817	0.00459957	0.058824	0.00747291	0.000104948	0.538225
rs10738161	susceptibility	grip strength(left)	-0.042551	-0.00120993	0.012733	0.00156498	0.000832403	0.439447
rs75332580	susceptibility	grip strength(left)	-0.13074	0.00474988	0.039643	0.00523086	0.00097399	0.363852
rs139315902	susceptibility	grip strength(left)	0.20248	0.00095012	0.052461	0.00603385	0.000113559	0.874878
rs16929340	susceptibility	grip strength(left)	-0.045217	-0.00388362	0.013409	0.00174552	0.00074587	0.0260875
rs11792979	susceptibility	grip strength(left)	0.12192	0.00285409	0.035571	0.00446265	0.000609141	0.522465
rs263603	susceptibility	grip strength(left)	-0.046147	-0.00262211	0.013063	0.00160278	0.000411418	0.101845
rs3949859	susceptibility	grip strength(left)	-0.057397	-0.000479786	0.015651	0.00211496	0.00024512	0.820538
rs78426579	susceptibility	grip strength(left)	0.15198	-0.00400689	0.045958	0.00556432	0.000943236	0.471461
rs117964256	susceptibility	grip strength(left)	0.14026	0.00460466	0.040277	0.00460169	0.00049697	0.316998
rs113586418	susceptibility	grip strength(left)	-0.15927	-0.00297622	0.046613	0.00543443	0.000633483	0.583925
rs494900	susceptibility	grip strength(left)	-0.048666	0.00289702	0.013225	0.00164961	0.000233372	0.0790569
rs10969837	susceptibility	grip strength(left)	0.09624	-0.00162234	0.028037	0.00377449	0.000597808	0.667329
rs7022959	susceptibility	grip strength(left)	-0.040414	-0.00042948	0.011302	0.00150845	0.000349122	0.775862
rs10972304	susceptibility	grip strength(left)	-0.048456	-0.00374029	0.014173	0.00177235	0.00062876	0.0348277
rs79268377	susceptibility	grip strength(left)	0.14604	-0.00785918	0.042921	0.00484822	0.00066765	0.105008
rs140709081	susceptibility	grip strength(left)	-0.19706	0.00900696	0.051696	0.00631011	0.000137902	0.153469
rs148584769	susceptibility	grip strength(left)	0.090936	-5.48539e-05	0.02364	0.00286983	0.000119719	0.98475
rs143775060	susceptibility	grip strength(left)	-0.18697	0.0010559	0.052516	0.00655146	0.000370504	0.871959
rs72614697	susceptibility	grip strength(left)	-0.087802	0.00344303	0.025669	0.00328908	0.000624955	0.295189
rs35427550	susceptibility	grip strength(left)	0.049259	0.00020653	0.014904	0.00187861	0.000949473	0.912459
rs1928481	susceptibility	grip strength(left)	-0.051766	-0.000191643	0.014869	0.00184569	0.000498667	0.917302
rs357634	susceptibility	grip strength(left)	0.044641	0.00359627	0.012693	0.00170476	0.00043649	0.0348975
rs6559521	susceptibility	grip strength(left)	0.052234	0.00123741	0.015418	0.00212113	0.000704406	0.559642
rs138187707	susceptibility	grip strength(left)	0.19456	0.010872	0.055519	0.00645682	0.000457662	0.0922201
rs2796462	susceptibility	grip strength(left)	0.046495	1.88185e-05	0.01296	0.00166614	0.000333765	0.990988
rs62578238	susceptibility	grip strength(left)	0.077602	-0.00135499	0.023387	0.00277161	0.000906099	0.624925
rs7048714	susceptibility	grip strength(left)	-0.19721	0.00815437	0.055049	0.00687942	0.000340394	0.235888
rs1359166	susceptibility	grip strength(left)	0.057019	-0.000746777	0.015222	0.00196422	0.000179799	0.703804
rs7026545	susceptibility	grip strength(left)	-0.18053	-0.00836666	0.054036	0.00902072	0.00083501	0.35367
rs35362662	susceptibility	grip strength(left)	0.047891	-0.000920811	0.013325	0.00149433	0.000325551	0.53776
rs113793715	susceptibility	grip strength(left)	0.18979	0.000663539	0.052464	0.0064837	0.00029743	0.918487
rs59483310	susceptibility	grip strength(left)	0.056302	0.000716324	0.015873	0.00215846	0.000389601	0.739989
rs10985441	susceptibility	grip strength(left)	-0.038103	-0.00218321	0.011288	0.00150813	0.000736732	0.147721
rs10988495	susceptibility	grip strength(left)	-0.069235	0.00625142	0.017305	0.00223114	6.31109e-05	0.00508034
rs7044278	susceptibility	grip strength(left)	0.05522	-0.0023294	0.014505	0.00174357	0.000140684	0.181551
rs111671610	susceptibility	grip strength(left)	-0.18435	0.0039093	0.052288	0.00621124	0.00042242	0.529093
rs823828	susceptibility	grip strength(left)	-0.042949	0.000124664	0.012322	0.00159638	0.000491119	0.937755
rs10759615	susceptibility	grip strength(left)	-0.05564	0.00255305	0.013229	0.00161724	2.60032e-05	0.114417
rs1928297	susceptibility	grip strength(left)	0.049145	-0.00278419	0.013122	0.00170306	0.000180224	0.102088
rs16909250	susceptibility	grip strength(left)	-0.13123	0.00642951	0.035404	0.0043782	0.000210024	0.141961
rs4379516	susceptibility	grip strength(left)	0.046674	0.000468554	0.012538	0.00153442	0.000197179	0.76009
rs67035735	susceptibility	grip strength(left)	-0.16541	-0.0104595	0.048695	0.00708382	0.000681643	0.139801
rs505442	susceptibility	grip strength(left)	-0.04634	0.00089467	0.01215	0.00149491	0.00013674	0.549521
rs11545937	susceptibility	grip strength(left)	0.084964	0.00258161	0.024784	0.00293629	0.000607644	0.379288
rs16931452	susceptibility	grip strength(left)	0.076624	-0.00358014	0.022127	0.00282257	0.00053435	0.204656
rs7466988	susceptibility	grip strength(left)	-0.08278	-0.00180577	0.019085	0.00261745	1.44153e-05	0.490259
rs579459	susceptibility	grip strength(left)	-0.088289	0.00949604	0.013405	0.00182924	4.51002e-11	2.08888e-07
rs3094380	susceptibility	grip strength(left)	0.073046	0.000432148	0.019628	0.00248195	0.000198027	0.861774
rs655559	susceptibility	grip strength(left)	0.040747	-0.00207308	0.01177	0.00155283	0.000536302	0.181865
rs61830897	susceptibility	grip strength(left)	0.090258	-0.00169772	0.026532	0.00333767	0.000669303	0.610995
rs17221428	susceptibility	grip strength(left)	0.11191	-0.003179	0.030903	0.00387525	0.000293091	0.412026
rs151200000	susceptibility	grip strength(left)	0.12651	0.000253868	0.037381	0.0045355	0.000713497	0.955363
rs55984418	susceptibility	grip strength(left)	0.046589	-0.000868898	0.012877	0.00170697	0.000296887	0.610732
rs145734808	susceptibility	grip strength(left)	-0.1865	-0.00474618	0.042789	0.00535969	1.30899e-05	0.375869
rs72774050	susceptibility	grip strength(left)	-0.20351	0.00891053	0.05714	0.00745669	0.000368597	0.232098
rs12260212	susceptibility	grip strength(left)	-0.12613	-0.00684169	0.036944	0.00500549	0.000639963	0.171676
rs74539429	susceptibility	grip strength(left)	0.09355	-0.00203462	0.022511	0.00281548	3.24228e-05	0.469892
rs117897052	susceptibility	grip strength(left)	-0.15724	-0.015626	0.041754	0.0067862	0.000165972	0.0213006
rs79688957	susceptibility	grip strength(left)	-0.13406	0.00228353	0.038042	0.00514978	0.000425085	0.65746
rs76892998	susceptibility	grip strength(left)	0.11877	-0.0027646	0.030556	0.00370961	0.000101507	0.456118
rs113597470	susceptibility	grip strength(left)	-0.070876	-0.000925944	0.019069	0.00248835	0.000201748	0.70981
rs7100574	susceptibility	grip strength(left)	-0.043341	0.00117567	0.011162	0.00149584	0.000103215	0.431891
rs149374397	susceptibility	grip strength(left)	-0.18882	-0.0089303	0.052917	0.00649008	0.000359402	0.168824
rs147033841	susceptibility	grip strength(left)	0.15502	-0.00249231	0.045515	0.00533949	0.000659439	0.640665
rs11010286	susceptibility	grip strength(left)	0.05494	0.0028107	0.016515	0.00198557	0.000878895	0.156903
rs10827740	susceptibility	grip strength(left)	0.071061	-0.00461983	0.021538	0.00286744	0.000969154	0.107151
rs1657342	susceptibility	grip strength(left)	-0.044307	0.00158369	0.012983	0.00166735	0.000643242	0.342201
rs189927924	susceptibility	grip strength(left)	-0.16529	-0.00102631	0.049282	0.00658547	0.00079663	0.876156
rs4838518	susceptibility	grip strength(left)	-0.039132	-0.000625857	0.011594	0.00148751	0.000737637	0.673944
rs10128457	susceptibility	grip strength(left)	-0.039781	0.0015313	0.011764	0.00150302	0.000720682	0.308291
rs142061353	susceptibility	grip strength(left)	0.23422	0.00579469	0.052275	0.00653162	7.44559e-06	0.374985
rs74910990	susceptibility	grip strength(left)	0.23248	0.00234111	0.068553	0.00785719	0.000695759	0.765735
rs1625004	susceptibility	grip strength(left)	-0.04735	0.00323769	0.011893	0.00150643	6.85297e-05	0.0316148
rs142431890	susceptibility	grip strength(left)	0.22849	-0.00437368	0.064673	0.00930047	0.000410865	0.638166
rs79588012	susceptibility	grip strength(left)	-0.15749	0.00481299	0.047624	0.00768231	0.00094319	0.530985
rs72793483	susceptibility	grip strength(left)	-0.045582	0.00237311	0.01334	0.00166484	0.000633289	0.154033
rs142327227	susceptibility	grip strength(left)	0.16108	-0.000788388	0.046867	0.00555952	0.000588283	0.887231
rs137930563	susceptibility	grip strength(left)	0.17939	0.00408	0.053143	0.00579156	0.000736525	0.481138
rs4746645	susceptibility	grip strength(left)	-0.05067	0.000276209	0.012601	0.00153373	5.79247e-05	0.857082
rs148241218	susceptibility	grip strength(left)	-0.16575	0.0018969	0.050155	0.00608533	0.000950594	0.755256
rs35828059	susceptibility	grip strength(left)	0.14349	-0.00684337	0.041011	0.00551801	0.000467327	0.214906
rs16934809	susceptibility	grip strength(left)	-0.06191	0.000477636	0.01868	0.00236157	0.000918927	0.839718
rs61852763	susceptibility	grip strength(left)	0.16149	0.00164868	0.047165	0.00523651	0.000617209	0.752881
rs117545473	susceptibility	grip strength(left)	-0.12874	0.00119161	0.038281	0.00490707	0.000770931	0.808133
rs7904954	susceptibility	grip strength(left)	-0.044407	-0.00357912	0.011362	0.00151303	9.29175e-05	0.0180042
rs114908518	susceptibility	grip strength(left)	0.15279	0.00178313	0.042703	0.00529472	0.000346275	0.736286
rs1880386	susceptibility	grip strength(left)	0.064042	0.00074626	0.01572	0.00202669	4.62286e-05	0.712712
rs11202695	susceptibility	grip strength(left)	0.095033	0.000563619	0.023576	0.00320701	5.55587e-05	0.860494
rs787676	susceptibility	grip strength(left)	0.039556	0.00104969	0.011701	0.00150984	0.000723368	0.48691
rs138139309	susceptibility	grip strength(left)	-0.16807	-0.00120301	0.050412	0.0059231	0.000856287	0.839053
rs12769577	susceptibility	grip strength(left)	-0.045622	-0.00392461	0.011898	0.00149562	0.000125858	0.00868862
rs143699989	susceptibility	grip strength(left)	-0.21222	0.00114473	0.0629	0.00643791	0.000741041	0.858872
rs4917802	susceptibility	grip strength(left)	-0.057835	-0.00206701	0.015747	0.00200975	0.000239942	0.303719
rs149540583	susceptibility	grip strength(left)	0.15785	0.00129354	0.04558	0.00519976	0.000533907	0.803539
rs78154496	susceptibility	grip strength(left)	0.10804	0.00230192	0.031322	0.00428117	0.000561974	0.590795
rs10885006	susceptibility	grip strength(left)	0.05346	-0.00205961	0.011783	0.00151575	5.7048e-06	0.174208
rs10885369	susceptibility	grip strength(left)	0.043657	-0.0021253	0.011632	0.00156174	0.000174605	0.17356
rs61865238	susceptibility	grip strength(left)	-0.15392	-0.000254074	0.043834	0.00512073	0.000445704	0.960428
rs113268128	susceptibility	grip strength(left)	-0.14641	0.000734688	0.042873	0.00485172	0.000637891	0.879638
rs58894879	susceptibility	grip strength(left)	0.25362	-0.00984407	0.063267	0.0141166	6.10475e-05	0.48559
rs12259125	susceptibility	grip strength(left)	0.080576	0.000720566	0.022931	0.00292293	0.000441669	0.805278
rs7095093	susceptibility	grip strength(left)	-0.080307	0.000547868	0.021405	0.00264588	0.000175579	0.835959
rs13376724	susceptibility	grip strength(left)	0.053359	0.00133541	0.013494	0.00175479	7.67668e-05	0.446652
rs142502630	susceptibility	grip strength(left)	0.12565	0.0033109	0.038097	0.00446148	0.000973207	0.458022
rs146061358	susceptibility	grip strength(left)	-0.17037	0.00113031	0.050641	0.00720934	0.000767464	0.875415
rs78310257	susceptibility	grip strength(left)	0.14491	0.00459486	0.042015	0.00498998	0.000562654	0.357146
rs75132258	susceptibility	grip strength(left)	-0.080503	-0.00018202	0.023576	0.0030868	0.000638719	0.952978
rs7097513	susceptibility	grip strength(left)	0.045622	0.00232333	0.013113	0.00167325	0.00050302	0.164981
rs55750934	susceptibility	grip strength(left)	-0.056288	0.00239709	0.01671	0.002316	0.000755724	0.300663
rs11593980	susceptibility	grip strength(left)	0.049942	-0.00189478	0.012474	0.00155612	6.23627e-05	0.223364
rs880301	susceptibility	grip strength(left)	0.039902	0.00156432	0.01136	0.00151054	0.000443912	0.300387
rs144775507	susceptibility	grip strength(left)	0.23017	-0.00612425	0.052305	0.00654949	1.07984e-05	0.349751
rs71478083	susceptibility	grip strength(left)	-0.059175	-0.000169248	0.015507	0.00196378	0.000135622	0.93132
rs3125541	susceptibility	grip strength(left)	0.055956	-0.000161473	0.016716	0.00227269	0.000815582	0.943359
rs7084508	susceptibility	grip strength(left)	-0.041183	-0.000117932	0.011646	0.00155984	0.000405873	0.939733
rs2814154	susceptibility	grip strength(left)	0.078987	0.00239682	0.020471	0.00269359	0.000114093	0.373561
rs4758629	susceptibility	grip strength(left)	-0.10078	0.0031683	0.030581	0.00380884	0.000982431	0.405506
rs117884605	susceptibility	grip strength(left)	0.17448	0.003058	0.05106	0.00636313	0.000632789	0.630814
rs117588268	susceptibility	grip strength(left)	0.13122	0.00699485	0.036138	0.00431081	0.000282237	0.104669
rs112326912	susceptibility	grip strength(left)	-0.23281	-0.00452071	0.069013	0.0080714	0.0007424	0.575418
rs2959065	susceptibility	grip strength(left)	0.043001	-0.00137034	0.012172	0.00148428	0.000411214	0.355884
rs11038521	susceptibility	grip strength(left)	0.040095	0.00245705	0.011665	0.00149433	0.00058775	0.100125
rs12422014	susceptibility	grip strength(left)	-0.12118	0.00209444	0.033653	0.00403584	0.000317157	0.603789
rs148617240	susceptibility	grip strength(left)	0.15836	-0.00547848	0.044292	0.00563124	0.000349742	0.330617
rs67365081	susceptibility	grip strength(left)	-0.15219	-0.0138747	0.044883	0.00641149	0.000696848	0.0304615
rs145156466	susceptibility	grip strength(left)	0.16387	0.00456447	0.046189	0.00663384	0.000388442	0.491416
rs11042524	susceptibility	grip strength(left)	-0.044485	-0.000374562	0.01221	0.00149228	0.000269139	0.801814
rs4910085	susceptibility	grip strength(left)	-0.041525	-0.00565771	0.012152	0.00150955	0.000632844	0.00017829
rs114718879	susceptibility	grip strength(left)	0.13154	0.00447089	0.033828	0.004606	0.000100868	0.331714
rs117728806	susceptibility	grip strength(left)	0.097984	-0.00150962	0.027264	0.00351371	0.000325769	0.66746
rs12418756	susceptibility	grip strength(left)	0.061336	-0.00228118	0.017449	0.00233721	0.000439492	0.329051
rs4485089	susceptibility	grip strength(left)	0.0482	-0.00226891	0.013387	0.0017181	0.000317596	0.186637
rs1792563	susceptibility	grip strength(left)	0.039992	0.000929586	0.0121	0.00152935	0.000949344	0.5433
rs105290	susceptibility	grip strength(left)	0.051174	-0.00203029	0.01224	0.00151351	2.9038e-05	0.179776
rs10766531	susceptibility	grip strength(left)	0.079162	-0.00312184	0.021675	0.00291497	0.000259977	0.284184
rs2568135	susceptibility	grip strength(left)	0.059394	-0.000596823	0.017143	0.00231771	0.000530979	0.796789
rs78459774	susceptibility	grip strength(left)	-0.10398	0.000721864	0.029051	0.00359074	0.000344618	0.840671
rs73435812	susceptibility	grip strength(left)	0.12598	0.00428761	0.033519	0.00487948	0.000170959	0.379563
rs2129355	susceptibility	grip strength(left)	-0.051221	0.000243589	0.014928	0.00184783	0.00060091	0.895123
rs7126677	susceptibility	grip strength(left)	0.044098	0.00113473	0.012419	0.00151512	0.00038399	0.453895
rs11601780	susceptibility	grip strength(left)	0.15442	-0.00124635	0.046555	0.00539497	0.000910102	0.817299
rs16930094	susceptibility	grip strength(left)	0.060871	-0.000375934	0.017445	0.00241377	0.000484271	0.876234
rs138262908	susceptibility	grip strength(left)	-0.13964	0.00330259	0.039926	0.00467264	0.000469693	0.479695
rs1351194	susceptibility	grip strength(left)	0.065906	0.000869952	0.019103	0.00254954	0.000560516	0.732939
rs16936407	susceptibility	grip strength(left)	0.091977	-0.00105635	0.025522	0.00292219	0.00031356	0.717731
rs11037740	susceptibility	grip strength(left)	-0.042412	-0.00357132	0.012601	0.00153798	0.000763318	0.0202284
rs78257018	susceptibility	grip strength(left)	0.16137	0.00305952	0.043275	0.00596795	0.000192285	0.60819
rs7944296	susceptibility	grip strength(left)	-0.079053	0.00638372	0.020816	0.00268754	0.000146043	0.0175346
rs11561054	susceptibility	grip strength(left)	0.087551	-0.00425246	0.021116	0.00260073	3.3805e-05	0.102028
rs11559578	susceptibility	grip strength(left)	0.057981	-0.00170986	0.016731	0.00197381	0.00052928	0.38634
rs61889068	susceptibility	grip strength(left)	-0.040319	0.00401968	0.011709	0.00150157	0.000574407	0.0074288
rs34573918	susceptibility	grip strength(left)	0.071641	-3.80016e-05	0.021351	0.00256579	0.000792523	0.988183
rs71486442	susceptibility	grip strength(left)	-0.087858	0.000466492	0.026587	0.00296295	0.000951299	0.874897
rs141253684	susceptibility	grip strength(left)	0.15449	0.00146778	0.043566	0.00557784	0.000390957	0.792439
rs117596185	susceptibility	grip strength(left)	0.13521	0.00164581	0.039397	0.00525922	0.000599176	0.754328
rs641894	susceptibility	grip strength(left)	-0.079273	0.00820974	0.021967	0.00277733	0.000307698	0.00311674
rs896968	susceptibility	grip strength(left)	0.044782	0.00128484	0.012371	0.00151249	0.000294697	0.395611
rs11237788	susceptibility	grip strength(left)	0.051293	-0.00229506	0.014962	0.00204207	0.000607557	0.26106
rs1219230	susceptibility	grip strength(left)	-0.11725	-0.00533192	0.034407	0.00452068	0.00065504	0.238219
rs72952671	susceptibility	grip strength(left)	0.13619	0.00428834	0.037506	0.00510702	0.000282159	0.401079
rs142619125	susceptibility	grip strength(left)	-0.15985	0.00130905	0.047687	0.00657927	0.000802107	0.842289
rs10898221	susceptibility	grip strength(left)	0.075288	0.00049452	0.021851	0.00262643	0.000569967	0.850652
rs67761566	susceptibility	grip strength(left)	0.060289	-0.00145171	0.01828	0.00221886	0.000973465	0.512945
rs116955098	susceptibility	grip strength(left)	-0.19019	0.00123927	0.055699	0.00815313	0.000638749	0.879187
rs71467594	susceptibility	grip strength(left)	0.073497	0.000662108	0.021917	0.00294588	0.000798182	0.822168
rs10831114	susceptibility	grip strength(left)	-0.098691	-0.00376761	0.028399	0.00386107	0.000510553	0.329166
rs117056583	susceptibility	grip strength(left)	0.12223	0.00196477	0.03336	0.00347444	0.000248337	0.571739
rs12272855	susceptibility	grip strength(left)	-0.056019	-0.00520307	0.013331	0.00179344	2.6438e-05	0.00371775
rs147293370	susceptibility	grip strength(left)	-0.14593	-0.00606238	0.042762	0.00447094	0.000643441	0.175114
rs12290029	susceptibility	grip strength(left)	-0.115	-0.000519671	0.032673	0.00483917	0.000431993	0.914481
rs34478038	susceptibility	grip strength(left)	0.10296	0.00359515	0.03018	0.0043075	0.000645992	0.403929
rs117011734	susceptibility	grip strength(left)	-0.15663	0.00645498	0.0452	0.00542363	0.000529708	0.233984
rs73540999	susceptibility	grip strength(left)	0.065723	0.00258274	0.01773	0.0022729	0.000209827	0.255823
rs625741	susceptibility	grip strength(left)	0.058997	-0.00287703	0.016421	0.00220235	0.000327172	0.191435
rs61906973	susceptibility	grip strength(left)	0.066733	-0.00365558	0.019652	0.00250697	0.000684444	0.144795
rs527813	susceptibility	grip strength(left)	0.051239	0.00485565	0.013877	0.00187265	0.000222175	0.00951622
rs10502260	susceptibility	grip strength(left)	-0.05017	-4.50892e-05	0.013676	0.00162483	0.000244006	0.977861
rs77537628	susceptibility	grip strength(left)	0.10769	-0.000281368	0.027078	0.00347358	6.97816e-05	0.93544
rs10790558	susceptibility	grip strength(left)	-0.041445	0.00133378	0.012302	0.00151877	0.000754512	0.379837
rs142100051	susceptibility	grip strength(left)	0.18658	-0.00984535	0.051064	0.00581536	0.000258341	0.0904573
rs80321354	susceptibility	grip strength(left)	0.1205	9.51916e-06	0.030904	0.00327931	9.65223e-05	0.997684
rs79556432	susceptibility	grip strength(left)	-0.20306	-0.0033794	0.056894	0.00621932	0.000358219	0.586874
rs77015157	susceptibility	grip strength(left)	-0.11934	-0.00790889	0.034806	0.00522455	0.000606437	0.130078
rs10893614	susceptibility	grip strength(left)	-0.041871	0.000846019	0.012069	0.00150708	0.000521813	0.57455
rs73025317	susceptibility	grip strength(left)	0.13319	-0.00239809	0.039184	0.00502988	0.000676101	0.633527
rs77288406	susceptibility	grip strength(left)	-0.17774	0.0020035	0.051754	0.00748956	0.000594034	0.78908
rs117326211	susceptibility	grip strength(left)	0.18598	-0.00314236	0.052944	0.00597398	0.000443464	0.598883
rs112339474	susceptibility	grip strength(left)	0.13775	0.00443766	0.039742	0.00540525	0.000528054	0.411652
rs113247224	susceptibility	grip strength(left)	-0.052944	0.00233254	0.015993	0.00204631	0.000931467	0.254338
rs11605109	susceptibility	grip strength(left)	-0.053454	0.00108433	0.015046	0.00184474	0.000381292	0.55667
rs61908868	susceptibility	grip strength(left)	0.05826	0.00488201	0.015603	0.00205974	0.000188539	0.0177781
rs7939914	susceptibility	grip strength(left)	-0.045899	-0.00301689	0.011345	0.00148353	5.21565e-05	0.0419931
rs10848623	susceptibility	grip strength(left)	-0.045988	0.0010761	0.012207	0.00158501	0.000164992	0.497187
rs4980828	susceptibility	grip strength(left)	-0.11037	0.00448894	0.032141	0.0043238	0.000594894	0.29918
rs6489587	susceptibility	grip strength(left)	0.053128	0.000667211	0.014653	0.00181063	0.000288133	0.712503
rs7132947	susceptibility	grip strength(left)	-0.092006	-0.00614417	0.027931	0.00374765	0.000987563	0.101115
rs2417901	susceptibility	grip strength(left)	0.039961	0.00222746	0.011705	0.00151365	0.00064014	0.141134
rs7980119	susceptibility	grip strength(left)	-0.073275	-0.000462658	0.020833	0.00260306	0.000436033	0.85893
rs61922051	susceptibility	grip strength(left)	-0.074445	-0.001996	0.01857	0.00255635	6.1006e-05	0.43492
rs11055310	susceptibility	grip strength(left)	-0.064789	0.00149886	0.018605	0.00249844	0.000497046	0.548561
rs10845828	susceptibility	grip strength(left)	0.058893	0.00414944	0.015979	0.00213625	0.00022812	0.0520894
rs7963281	susceptibility	grip strength(left)	0.044164	0.00243863	0.013408	0.00171995	0.000988237	0.156235
rs111356332	susceptibility	grip strength(left)	-0.15929	-0.00618195	0.046927	0.00574376	0.000687738	0.281798
rs35461521	susceptibility	grip strength(left)	0.13986	-0.00636599	0.038055	0.00451147	0.000237657	0.158225
rs4963739	susceptibility	grip strength(left)	0.039781	0.00620225	0.011083	0.00148396	0.000331477	2.92117e-05
rs12422599	susceptibility	grip strength(left)	0.062484	0.002455	0.01824	0.00239591	0.000613312	0.305522
rs117975985	susceptibility	grip strength(left)	0.20342	0.011981	0.055286	0.00627545	0.000233772	0.0562381
rs1912653	susceptibility	grip strength(left)	0.11124	-0.000477083	0.026156	0.00342478	2.10978e-05	0.889211
rs11610138	susceptibility	grip strength(left)	-0.05437	-0.00366877	0.015616	0.00198541	0.000498269	0.0646218
rs35182229	susceptibility	grip strength(left)	0.10925	-0.00182279	0.03032	0.00376963	0.000314285	0.628708
rs75438942	susceptibility	grip strength(left)	-0.078608	0.00468602	0.023245	0.00279588	0.000720344	0.0937294
rs1315362	susceptibility	grip strength(left)	0.16019	-0.0046009	0.04685	0.00617852	0.000628032	0.456477
rs76188531	susceptibility	grip strength(left)	-0.17454	-0.00591646	0.049556	0.00515909	0.000428181	0.251463
rs117626910	susceptibility	grip strength(left)	-0.19615	0.00107976	0.053181	0.00589266	0.000225715	0.854611
rs118076638	susceptibility	grip strength(left)	0.182	-0.00321751	0.052216	0.00604395	0.000491178	0.594482
rs1300085	susceptibility	grip strength(left)	-0.065066	0.00311779	0.018333	0.00224647	0.000386522	0.165179
rs73101507	susceptibility	grip strength(left)	-0.12835	0.0086841	0.037462	0.00466991	0.000612228	0.0629441
rs624807	susceptibility	grip strength(left)	-0.071101	-0.000150793	0.021045	0.00263929	0.000728765	0.954439
rs78712266	susceptibility	grip strength(left)	-0.07474	-0.00519915	0.018995	0.0024226	8.32939e-05	0.0318647
rs7487474	susceptibility	grip strength(left)	0.087136	-0.00224547	0.021129	0.00250169	3.72349e-05	0.369409
rs12321063	susceptibility	grip strength(left)	-0.044897	-0.00207066	0.01155	0.00151625	0.000101413	0.17205
rs77028800	susceptibility	grip strength(left)	0.14049	0.0107622	0.033365	0.00444492	2.54581e-05	0.0154678
rs7132673	susceptibility	grip strength(left)	-0.043023	-6.39201e-05	0.011544	0.00148597	0.000193872	0.965689
rs10047601	susceptibility	grip strength(left)	0.043846	-0.000566403	0.013038	0.0016008	0.000771174	0.72347
rs141138570	susceptibility	grip strength(left)	-0.11704	0.000368899	0.033023	0.00523574	0.000393812	0.943829
rs10745830	susceptibility	grip strength(left)	0.050081	0.00361287	0.013188	0.00161409	0.000146182	0.0251994
rs12827237	susceptibility	grip strength(left)	0.057351	-0.0016524	0.01659	0.00198326	0.000546302	0.404747
rs12318958	susceptibility	grip strength(left)	0.058474	0.0011814	0.017517	0.00247906	0.000843447	0.633681
rs148414034	susceptibility	grip strength(left)	0.16291	0.00797852	0.044862	0.00596795	0.000281933	0.181257
rs2403035	susceptibility	grip strength(left)	0.045773	-0.000818404	0.013336	0.00148572	0.00059851	0.581739
rs61949043	susceptibility	grip strength(left)	0.065438	-0.00259372	0.01926	0.0025462	0.000679768	0.308363
rs73210397	susceptibility	grip strength(left)	0.090717	0.00267415	0.024884	0.00316269	0.000266773	0.397815
rs117590677	susceptibility	grip strength(left)	0.15671	-0.00402813	0.044673	0.00473123	0.000451599	0.394552
rs112017305	susceptibility	grip strength(left)	-0.19269	-0.00238133	0.046171	0.00701074	3.00089e-05	0.734106
rs2619135	susceptibility	grip strength(left)	0.054632	-0.000442656	0.016546	0.00201305	0.000960579	0.825954
rs147827545	susceptibility	grip strength(left)	0.17668	0.00799406	0.052775	0.00525665	0.000814566	0.128322
rs1863905	susceptibility	grip strength(left)	-0.041867	-0.000720189	0.012436	0.00156758	0.000761018	0.645927
rs17034140	susceptibility	grip strength(left)	0.1147	-0.00353333	0.027319	0.0031505	2.68638e-05	0.262069
rs117284725	susceptibility	grip strength(left)	0.15762	0.00104568	0.044784	0.00624466	0.000432262	0.867015
rs138228139	susceptibility	grip strength(left)	0.15884	0.0073228	0.042541	0.00516954	0.000188605	0.156621
rs77205741	susceptibility	grip strength(left)	-0.13805	-0.00468188	0.038675	0.00513513	0.000357678	0.361908
rs4964272	susceptibility	grip strength(left)	-0.03832	-0.000182145	0.011587	0.00148492	0.000942489	0.902374
rs7958870	susceptibility	grip strength(left)	0.10646	-0.000191633	0.03098	0.00439108	0.000589477	0.96519
rs7139283	susceptibility	grip strength(left)	0.045705	0.00139067	0.013178	0.001549	0.0005238	0.3693
rs1859330	susceptibility	grip strength(left)	0.071975	0.000105565	0.011853	0.00154055	1.26089e-09	0.945368
rs140121110	susceptibility	grip strength(left)	-0.15744	0.00359685	0.045909	0.00557463	0.000604933	0.518786
rs2484590	susceptibility	grip strength(left)	0.098155	0.00847345	0.024839	0.00339809	7.76146e-05	0.0126458
rs77992411	susceptibility	grip strength(left)	-0.1074	6.32518e-05	0.027946	0.00326824	0.000121477	0.984559
rs4766859	susceptibility	grip strength(left)	-0.047992	0.00113274	0.011569	0.00152467	3.34913e-05	0.457517
rs2240310	susceptibility	grip strength(left)	-0.045807	-0.000466307	0.011171	0.00149244	4.12208e-05	0.754702
rs77739214	susceptibility	grip strength(left)	-0.098451	-0.00174117	0.029633	0.0039106	0.000892648	0.656144
rs11058882	susceptibility	grip strength(left)	0.064249	0.00108545	0.018037	0.00205592	0.000367947	0.597525
rs2013160	susceptibility	grip strength(left)	0.042021	-0.00361474	0.012397	0.00155273	0.00069992	0.0199126
rs7484974	susceptibility	grip strength(left)	-0.053106	2.10095e-05	0.015506	0.00209773	0.000615099	0.992009
rs12305232	susceptibility	grip strength(left)	-0.047316	0.000414695	0.014102	0.00169592	0.000792879	0.806824
rs150454333	susceptibility	grip strength(left)	0.17768	0.00902637	0.049736	0.00703486	0.00035364	0.19946
rs10444634	susceptibility	grip strength(left)	-0.14677	-0.00468896	0.043186	0.00472834	0.000677428	0.321358
rs4770073	susceptibility	grip strength(left)	-0.074422	-0.00386954	0.022415	0.00279277	0.00089957	0.165882
rs147414555	susceptibility	grip strength(left)	-0.16513	0.0071864	0.039299	0.0049014	2.64698e-05	0.142596
rs4770370	susceptibility	grip strength(left)	-0.042096	-0.000706028	0.011749	0.00152424	0.000339744	0.643221
rs1927417	susceptibility	grip strength(left)	-0.044383	-0.000321854	0.011868	0.00151485	0.000184225	0.831744
rs140839130	susceptibility	grip strength(left)	-0.12361	-0.000787046	0.036106	0.0059807	0.000618133	0.895303
rs9550472	susceptibility	grip strength(left)	-0.052715	0.00313414	0.015748	0.00192959	0.000815707	0.104322
rs529696	susceptibility	grip strength(left)	0.095935	0.00881956	0.028871	0.00375113	0.000890918	0.0187143
rs117579501	susceptibility	grip strength(left)	0.094777	0.00201226	0.027922	0.00333922	0.000687921	0.546766
rs147131229	susceptibility	grip strength(left)	0.19802	0.00311564	0.051765	0.00662882	0.000130579	0.638345
rs10454596	susceptibility	grip strength(left)	-0.041957	0.00037725	0.011585	0.00156044	0.000292712	0.808967
rs117210135	susceptibility	grip strength(left)	-0.10844	-0.00416869	0.026916	0.00394333	5.6055e-05	0.290443
rs111805551	susceptibility	grip strength(left)	-0.096472	-0.00181068	0.028816	0.00350881	0.000814375	0.605828
rs12586076	susceptibility	grip strength(left)	-0.086633	-0.00353903	0.023805	0.00347015	0.000273404	0.3078
rs238333	susceptibility	grip strength(left)	-0.062802	-0.00410462	0.018118	0.00237024	0.00052772	0.0833213
rs9525755	susceptibility	grip strength(left)	-0.10099	-0.00608049	0.028142	0.00352516	0.000332476	0.0845485
rs147768705	susceptibility	grip strength(left)	0.17747	-0.00683244	0.05043	0.00591097	0.000432956	0.247726
rs9533815	susceptibility	grip strength(left)	-0.055825	0.000345643	0.014602	0.00187543	0.000131781	0.853778
rs117978486	susceptibility	grip strength(left)	-0.20957	-0.00678965	0.062608	0.00736498	0.000815923	0.35659
rs9562617	susceptibility	grip strength(left)	0.047485	0.000309881	0.013845	0.00181174	0.00060412	0.864192
rs4297597	susceptibility	grip strength(left)	-0.078281	-0.000531201	0.022216	0.00305093	0.000425676	0.861778
rs4445791	susceptibility	grip strength(left)	0.043627	0.00368676	0.011496	0.00149101	0.00014766	0.0134112
rs34985690	susceptibility	grip strength(left)	0.051838	0.000622655	0.015045	0.00199118	0.000569941	0.754504
rs78008775	susceptibility	grip strength(left)	0.11361	0.000205447	0.03118	0.00405609	0.000268766	0.959603
rs9599213	susceptibility	grip strength(left)	0.1809	0.00489426	0.050257	0.00619917	0.000318831	0.429818
rs9572324	susceptibility	grip strength(left)	-0.041166	0.000545185	0.012155	0.00154369	0.000707247	0.723961
rs183178911	susceptibility	grip strength(left)	-0.2062	0.000966086	0.055342	0.00570411	0.000194602	0.865508
rs7705	susceptibility	grip strength(left)	-0.098534	-0.00284441	0.025348	0.00323704	0.000101387	0.37956
rs117554545	susceptibility	grip strength(left)	0.23634	0.000353409	0.064569	0.00630309	0.000251949	0.955287
rs4773045	susceptibility	grip strength(left)	0.042209	-0.00115858	0.012753	0.00158021	0.000933857	0.463448
rs60279891	susceptibility	grip strength(left)	0.11638	0.00294959	0.0302	0.00406433	0.000116374	0.468007
rs9524378	susceptibility	grip strength(left)	-0.052932	0.000728241	0.011724	0.00151935	6.33642e-06	0.631717
rs9302083	susceptibility	grip strength(left)	0.03933	-0.00199112	0.01163	0.00148449	0.000720201	0.179829
rs3825434	susceptibility	grip strength(left)	0.087044	-0.00429767	0.025002	0.00327169	0.000498648	0.188983
rs146923911	susceptibility	grip strength(left)	0.10024	0.000346851	0.029556	0.0035427	0.000695041	0.922007
rs7327267	susceptibility	grip strength(left)	-0.041394	9.69951e-05	0.011189	0.00149922	0.000216002	0.948415
rs143666463	susceptibility	grip strength(left)	0.18795	0.00206942	0.052058	0.00693974	0.00030573	0.765552
rs1105013	susceptibility	grip strength(left)	-0.054571	-0.00300371	0.016358	0.00221487	0.000849799	0.175049
rs7988507	susceptibility	grip strength(left)	-0.086353	0.00108384	0.025501	0.00306724	0.000708524	0.723819
rs79929034	susceptibility	grip strength(left)	0.2935	-0.00949114	0.08662	0.00985978	0.000703112	0.335742
rs74925790	susceptibility	grip strength(left)	-0.14632	0.00812829	0.036295	0.00575744	5.54434e-05	0.158012
rs118114170	susceptibility	grip strength(left)	-0.098924	-0.00562343	0.028966	0.00371075	0.000637407	0.12966
rs451270	susceptibility	grip strength(left)	0.054605	-5.78816e-05	0.014075	0.00192734	0.00010464	0.976042
rs8001542	susceptibility	grip strength(left)	-0.087975	0.000820104	0.023912	0.00342098	0.000234045	0.810541
rs2479959	susceptibility	grip strength(left)	-0.049934	0.000768808	0.013381	0.00174005	0.000190185	0.658612
rs9577914	susceptibility	grip strength(left)	0.043922	-0.00303667	0.013341	0.00161269	0.000993868	0.0597025
rs10362	susceptibility	grip strength(left)	-0.050257	0.00692853	0.014173	0.00186773	0.000391174	0.000207587
rs7152812	susceptibility	grip strength(left)	0.066422	-0.00603589	0.016751	0.00219863	7.33173e-05	0.00604564
rs12894130	susceptibility	grip strength(left)	-0.064902	0.004999	0.013892	0.0017568	2.9843e-06	0.00443397
rs184781326	susceptibility	grip strength(left)	0.1155	-0.00582619	0.031974	0.00331171	0.000303481	0.0785318
rs17323769	susceptibility	grip strength(left)	0.27605	0.0032265	0.070065	0.00651933	8.15112e-05	0.620662
rs17457575	susceptibility	grip strength(left)	0.040497	0.000649709	0.011756	0.00148575	0.000571494	0.661898
rs17103766	susceptibility	grip strength(left)	0.080541	0.00297443	0.023973	0.00381055	0.0007804	0.435051
rs7147514	susceptibility	grip strength(left)	0.04126	0.000773841	0.0124	0.00153703	0.000876544	0.614637
rs1952555	susceptibility	grip strength(left)	-0.043743	0.000894328	0.012547	0.00171457	0.000489694	0.601945
rs8019388	susceptibility	grip strength(left)	-0.067363	-0.00503952	0.02033	0.00290612	0.000921435	0.0828993
rs61998306	susceptibility	grip strength(left)	0.10568	0.0151834	0.031942	0.00356547	0.000937983	2.05843e-05
rs2416145	susceptibility	grip strength(left)	-0.054608	-0.000212068	0.016409	0.00215001	0.000874939	0.921427
rs139453615	susceptibility	grip strength(left)	0.23143	-0.00261921	0.068628	0.00682502	0.000745598	0.701152
rs12433082	susceptibility	grip strength(left)	-0.067588	-0.000252754	0.019472	0.00256864	0.000518456	0.921615
rs117236142	susceptibility	grip strength(left)	0.16406	-0.0164429	0.043296	0.00650577	0.000151094	0.01149
rs76270177	susceptibility	grip strength(left)	0.050421	0.00221091	0.014699	0.00171404	0.000603062	0.197091
rs76767601	susceptibility	grip strength(left)	0.097129	0.00397537	0.028964	0.00426743	0.000798141	0.351564
rs151005969	susceptibility	grip strength(left)	0.09738	-0.00425009	0.026414	0.0033476	0.000227198	0.20423
rs72722675	susceptibility	grip strength(left)	0.18335	-0.000852726	0.054858	0.00672201	0.000830975	0.899055
rs117935362	susceptibility	grip strength(left)	-0.1484	-0.00955548	0.042201	0.00485564	0.000437269	0.049078
rs75027501	susceptibility	grip strength(left)	0.22205	-0.013043	0.060369	0.0071454	0.000234874	0.0679452
rs113068812	susceptibility	grip strength(left)	-0.15427	0.000246687	0.046852	0.0058511	0.000992271	0.966371
rs7141281	susceptibility	grip strength(left)	-0.11093	-0.00357877	0.032997	0.00557839	0.000774304	0.521171
rs34966619	susceptibility	grip strength(left)	0.17067	0.00404411	0.045381	0.00543401	0.000169354	0.456742
rs61989242	susceptibility	grip strength(left)	-0.089964	-0.000928943	0.024368	0.00327004	0.000222593	0.776351
rs17768901	susceptibility	grip strength(left)	-0.072595	0.00105191	0.021638	0.00283569	0.000793715	0.710672
rs145175659	susceptibility	grip strength(left)	0.16445	-0.0011275	0.048405	0.00614609	0.000680353	0.854445
rs888417	susceptibility	grip strength(left)	-0.07448	-0.00564702	0.020959	0.00272914	0.00037999	0.0385313
rs35787086	susceptibility	grip strength(left)	-0.075237	2.7619e-05	0.020245	0.00267633	0.000202142	0.991766
rs117448275	susceptibility	grip strength(left)	-0.14856	-0.0153764	0.042519	0.00530101	0.000475899	0.00372384
rs72703263	susceptibility	grip strength(left)	-0.080824	-0.00442177	0.022075	0.00264223	0.000250903	0.094229
rs79550926	susceptibility	grip strength(left)	0.12792	-0.00445449	0.032746	0.00437467	9.36693e-05	0.308561
rs9972258	susceptibility	grip strength(left)	-0.069776	0.00293516	0.020565	0.00281968	0.000691445	0.297896
rs56092938	susceptibility	grip strength(left)	-0.039679	0.00278511	0.011188	0.00148865	0.000390284	0.0613594
rs143195353	susceptibility	grip strength(left)	-0.181	0.000329021	0.047738	0.00560112	0.000149723	0.953158
rs7146221	susceptibility	grip strength(left)	-0.045485	0.00174588	0.012254	0.00150474	0.000205751	0.245946
rs76490183	susceptibility	grip strength(left)	-0.14201	-0.00280912	0.03521	0.00512859	5.50156e-05	0.583872
rs28450546	susceptibility	grip strength(left)	0.049961	0.00192119	0.014022	0.00176071	0.00036658	0.275209
rs144125780	susceptibility	grip strength(left)	0.1593	0.0026232	0.041983	0.00523612	0.000148005	0.616384
rs76891097	susceptibility	grip strength(left)	0.23575	0.0035563	0.069821	0.00727888	0.000734167	0.625141
rs11627820	susceptibility	grip strength(left)	-0.048809	-0.0011005	0.012577	0.00157813	0.000104107	0.485587
rs75959511	susceptibility	grip strength(left)	-0.17532	0.0026877	0.040574	0.00526299	1.55328e-05	0.609576
rs4906149	susceptibility	grip strength(left)	-0.067359	-0.000806337	0.019879	0.00254434	0.000702888	0.751309
rs79574157	susceptibility	grip strength(left)	0.11419	0.00135428	0.029468	0.00375989	0.000106602	0.718704
rs78706926	susceptibility	grip strength(left)	0.082003	-0.00270472	0.020839	0.00251429	8.31712e-05	0.282044
rs150081707	susceptibility	grip strength(left)	0.11419	0.00908789	0.030591	0.0040058	0.000189365	0.0232876
rs17737709	susceptibility	grip strength(left)	-0.080717	-0.00514791	0.018457	0.00249628	1.22413e-05	0.0391856
rs11635833	susceptibility	grip strength(left)	0.12279	0.00278724	0.0356	0.00382966	0.000562339	0.466734
rs181647818	susceptibility	grip strength(left)	0.19662	0.000669391	0.050809	0.00587773	0.000108931	0.909328
rs76119207	susceptibility	grip strength(left)	0.17265	0.0011483	0.051465	0.00619675	0.000794491	0.852988
rs7176762	susceptibility	grip strength(left)	0.056786	-0.000167317	0.015738	0.00198007	0.000308318	0.932658
rs117170005	susceptibility	grip strength(left)	-0.22185	0.00502905	0.062164	0.00756684	0.000358639	0.506296
rs4779635	susceptibility	grip strength(left)	-0.12964	0.000573002	0.03778	0.00615449	0.000600374	0.925822
rs12594993	susceptibility	grip strength(left)	0.047141	-0.00133083	0.013632	0.00152025	0.000543973	0.381355
rs4923920	susceptibility	grip strength(left)	0.15362	-0.00589016	0.039362	0.00549771	9.51064e-05	0.283997
rs34986573	susceptibility	grip strength(left)	0.055161	0.000544277	0.016186	0.00216664	0.000654541	0.801653
rs28494002	susceptibility	grip strength(left)	0.04472	-0.00372781	0.0132	0.00169005	0.000704354	0.0274022
rs77494550	susceptibility	grip strength(left)	-0.15943	0.00886289	0.04018	0.0051182	7.25104e-05	0.0833373
rs144470442	susceptibility	grip strength(left)	0.099534	0.00505111	0.029955	0.00435246	0.000891238	0.245838
rs1023193	susceptibility	grip strength(left)	-0.047693	9.5656e-05	0.012874	0.00162242	0.000211726	0.952985
rs117519814	susceptibility	grip strength(left)	0.075388	-0.00740884	0.022846	0.00296669	0.000967421	0.0125128
rs2899441	susceptibility	grip strength(left)	0.038174	0.000167746	0.011189	0.00149424	0.000645488	0.910616
rs1398001	susceptibility	grip strength(left)	-0.044566	-0.000576493	0.012466	0.00158051	0.000350223	0.715297
rs28806626	susceptibility	grip strength(left)	0.064156	-0.000213339	0.017814	0.0021182	0.000316463	0.919775
rs117218446	susceptibility	grip strength(left)	-0.13861	-0.00510898	0.040778	0.0049347	0.000675989	0.300521
rs7177678	susceptibility	grip strength(left)	-0.049395	0.00247054	0.013073	0.00169749	0.00015784	0.145556
rs12593438	susceptibility	grip strength(left)	0.062416	0.00395629	0.018306	0.0024694	0.0006506	0.109128
rs62005993	susceptibility	grip strength(left)	-0.058398	0.000833461	0.014744	0.00189162	7.46998e-05	0.659498
rs185009563	susceptibility	grip strength(left)	0.17347	0.0220708	0.047802	0.00723929	0.000284601	0.00229794
rs145214648	susceptibility	grip strength(left)	-0.22478	0.0122867	0.06479	0.00725111	0.000521695	0.0901783
rs115380713	susceptibility	grip strength(left)	-0.080502	-0.000674288	0.024328	0.00297886	0.000936209	0.820923
rs16953996	susceptibility	grip strength(left)	-0.13353	-0.00162132	0.03726	0.00457131	0.000338715	0.722835
rs146041383	susceptibility	grip strength(left)	0.19764	0.0142591	0.058814	0.00761245	0.000778228	0.0610506
rs3825806	susceptibility	grip strength(left)	-0.13166	0.000466938	0.032293	0.00514651	4.56118e-05	0.927708
rs8023827	susceptibility	grip strength(left)	-0.14714	0.00480839	0.041865	0.0053478	0.000440366	0.368581
rs76506656	susceptibility	grip strength(left)	0.1493	-0.0142799	0.042109	0.00615712	0.000391779	0.0203815
rs144872231	susceptibility	grip strength(left)	0.21079	-0.00360671	0.05844	0.00636807	0.000309821	0.571139
rs62019200	susceptibility	grip strength(left)	0.041677	-0.00276473	0.012056	0.00153344	0.000546324	0.0713946
rs1015081	susceptibility	grip strength(left)	0.04104	0.00184444	0.011955	0.00150265	0.000597221	0.21965
rs117760248	susceptibility	grip strength(left)	0.10983	-0.00383555	0.026694	0.00287524	3.88175e-05	0.182206
rs60595781	susceptibility	grip strength(left)	0.054955	0.000676077	0.016223	0.00206986	0.000705393	0.743948
rs118035666	susceptibility	grip strength(left)	0.14314	-0.00808863	0.043067	0.00564428	0.000888449	0.151839
rs12593787	susceptibility	grip strength(left)	-0.046029	0.00345473	0.0116	0.00153672	7.24731e-05	0.0245686
rs4777969	susceptibility	grip strength(left)	0.16162	-0.00525992	0.0471	0.00675585	0.000600425	0.436231
rs285770	susceptibility	grip strength(left)	0.074259	1.05576e-05	0.019048	0.00235788	9.67826e-05	0.996427
rs77764690	susceptibility	grip strength(left)	-0.19453	-0.0156165	0.050849	0.00711346	0.000130432	0.0281388
rs4777649	susceptibility	grip strength(left)	-0.045421	-0.00293699	0.01327	0.00164706	0.00061972	0.0745584
rs7183611	susceptibility	grip strength(left)	0.22941	-0.00330267	0.065829	0.00781834	0.000492251	0.672714
rs11637003	susceptibility	grip strength(left)	0.045009	0.00186893	0.013169	0.00160472	0.000631296	0.244162
rs56193807	susceptibility	grip strength(left)	0.096936	-0.00175414	0.027764	0.00380683	0.000480446	0.644951
rs7179102	susceptibility	grip strength(left)	0.069352	-0.00206911	0.020687	0.00261101	0.000801016	0.428095
rs56221518	susceptibility	grip strength(left)	0.15988	0.00720919	0.047413	0.00643453	0.000746052	0.262547
rs77592868	susceptibility	grip strength(left)	-0.15655	0.00733742	0.037773	0.00584476	3.40564e-05	0.209339
rs117538845	susceptibility	grip strength(left)	0.19712	-0.00250072	0.049485	0.00496985	6.79279e-05	0.614839
rs28862608	susceptibility	grip strength(left)	0.054206	0.00276595	0.015943	0.00210591	0.000673889	0.189041
rs7199155	susceptibility	grip strength(left)	0.080677	-0.000596836	0.024136	0.0030441	0.000829974	0.844561
rs27965	susceptibility	grip strength(left)	0.04842	0.00301554	0.013609	0.00156169	0.000373775	0.0534897
rs9921352	susceptibility	grip strength(left)	0.060972	0.00599632	0.018343	0.00228418	0.000887385	0.00866103
rs16960800	susceptibility	grip strength(left)	0.24996	-0.00539697	0.072229	0.00902811	0.000538853	0.549976
rs6498577	susceptibility	grip strength(left)	0.060245	0.00101998	0.016544	0.00217338	0.000271053	0.638851
rs4148350	susceptibility	grip strength(left)	0.086943	-0.00798803	0.024183	0.00317138	0.000324128	0.011776
rs79310801	susceptibility	grip strength(left)	0.10206	0.00623458	0.030495	0.00395847	0.000817566	0.115257
rs117270984	susceptibility	grip strength(left)	-0.13123	-0.00259489	0.037535	0.00505912	0.000471929	0.608012
rs149665108	susceptibility	grip strength(left)	-0.14929	-0.00811461	0.044257	0.0069999	0.00074286	0.246356
rs12921004	susceptibility	grip strength(left)	-0.041885	-0.00166497	0.012241	0.00150083	0.000622315	0.267272
rs147939153	susceptibility	grip strength(left)	0.11609	0.00219756	0.034632	0.00403782	0.000802004	0.586273
rs1468158	susceptibility	grip strength(left)	-0.049266	-0.000671581	0.014864	0.0016377	0.000918233	0.68175
rs149743959	susceptibility	grip strength(left)	0.18117	0.00225148	0.054518	0.0058101	0.000890158	0.698378
rs118129655	susceptibility	grip strength(left)	-0.13337	-0.0101908	0.035231	0.00464015	0.000153346	0.028076
rs13334039	susceptibility	grip strength(left)	0.04438	0.00720526	0.013407	0.00173029	0.000932256	3.12457e-05
rs9928294	susceptibility	grip strength(left)	-0.049477	-0.000671633	0.012811	0.00162818	0.00011243	0.679969
rs116999486	susceptibility	grip strength(left)	-0.12237	-0.000665051	0.034208	0.00403342	0.00034725	0.869034
rs12446977	susceptibility	grip strength(left)	-0.044129	-0.00307609	0.012597	0.00153679	0.000459815	0.0453242
rs12925241	susceptibility	grip strength(left)	0.074357	-0.000711541	0.016176	0.00197483	4.29136e-06	0.718619
rs78443659	susceptibility	grip strength(left)	0.16685	-0.00397807	0.049868	0.00652318	0.000820358	0.54197
rs12444863	susceptibility	grip strength(left)	0.09207	-0.0133325	0.026332	0.00402474	0.000471394	0.000924211
rs58914278	susceptibility	grip strength(left)	-0.071161	-0.00187625	0.021249	0.00302044	0.0008113	0.534478
rs2966021	susceptibility	grip strength(left)	-0.044513	0.00313676	0.012702	0.00157219	0.000457622	0.0460262
rs10500510	susceptibility	grip strength(left)	-0.056838	-0.00182978	0.01477	0.00185943	0.000118986	0.325089
rs143811032	susceptibility	grip strength(left)	0.19766	0.0017661	0.052627	0.00868714	0.000172743	0.8389
rs145893715	susceptibility	grip strength(left)	0.19613	1.19703e-05	0.055741	0.00662672	0.000433839	0.998559
rs9930435	susceptibility	grip strength(left)	-0.091389	-0.00326155	0.02714	0.00382724	0.000759032	0.394107
rs79976663	susceptibility	grip strength(left)	-0.082931	0.00479179	0.02187	0.00293587	0.00014944	0.102647
rs7199989	susceptibility	grip strength(left)	-0.1048	-0.000963207	0.030894	0.00384204	0.000693226	0.802045
rs9922503	susceptibility	grip strength(left)	-0.058841	0.00132635	0.013253	0.00171622	9.00321e-06	0.439622
rs76854997	susceptibility	grip strength(left)	0.11567	-0.00418836	0.030498	0.0035717	0.000149014	0.240936
rs72810402	susceptibility	grip strength(left)	-0.21489	-0.0139879	0.056451	0.00689789	0.000140854	0.0425754
rs79305556	susceptibility	grip strength(left)	-0.17184	0.00403833	0.043176	0.00608467	6.89185e-05	0.506889
rs60003031	susceptibility	grip strength(left)	-0.048556	0.00267265	0.013056	0.00167492	0.000199968	0.110558
rs76653830	susceptibility	grip strength(left)	0.078653	-1.81725e-05	0.023884	0.00314703	0.000990804	0.995393
rs181658208	susceptibility	grip strength(left)	-0.12719	-0.0084069	0.036517	0.00392258	0.000495763	0.0320965
rs8052423	susceptibility	grip strength(left)	0.058071	0.00385894	0.015319	0.00210942	0.000150173	0.067342
rs74586371	susceptibility	grip strength(left)	0.093815	0.00116125	0.027437	0.00424147	0.000627853	0.78425
rs145459064	susceptibility	grip strength(left)	0.15251	-0.00106062	0.032879	0.00397882	3.50908e-06	0.789803
rs12937298	susceptibility	grip strength(left)	0.04902	0.00254541	0.013226	0.00160406	0.000210279	0.112546
rs16958759	susceptibility	grip strength(left)	-0.056203	-0.00323428	0.014951	0.0018336	0.000170494	0.0777495
rs57704562	susceptibility	grip strength(left)	-0.076684	-0.00112797	0.021158	0.00271844	0.000289689	0.678191
rs8081231	susceptibility	grip strength(left)	0.041044	-0.00110843	0.012066	0.00160491	0.000669866	0.489786
rs9899819	susceptibility	grip strength(left)	-0.061616	0.000180607	0.0177	0.0022725	0.000499303	0.936655
rs117319326	susceptibility	grip strength(left)	-0.1345	-0.00682551	0.038414	0.00461648	0.000462946	0.139271
rs2058233	susceptibility	grip strength(left)	0.041439	0.000615767	0.012525	0.00156937	0.000937962	0.694788
rs35237108	susceptibility	grip strength(left)	0.16711	-0.00414252	0.0447	0.00533226	0.000185137	0.43723
rs10512452	susceptibility	grip strength(left)	-0.044969	0.00216014	0.01343	0.00168531	0.000812799	0.199932
rs138143528	susceptibility	grip strength(left)	0.16646	-0.00637158	0.04496	0.00674771	0.000213568	0.345038
rs4795851	susceptibility	grip strength(left)	-0.067342	0.00199176	0.019038	0.00242982	0.00040433	0.412379
rs12951344	susceptibility	grip strength(left)	-0.089172	-0.00621336	0.025569	0.00315799	0.000487551	0.0491251
rs140564516	susceptibility	grip strength(left)	0.18307	0.00271378	0.05491	0.00600708	0.000856063	0.651439
rs11078892	susceptibility	grip strength(left)	-0.047851	0.00111501	0.013433	0.00155909	0.000367763	0.474506
rs12450769	susceptibility	grip strength(left)	-0.068875	-0.000552632	0.018932	0.00254589	0.000274742	0.828155
rs72833169	susceptibility	grip strength(left)	0.24257	-0.0058062	0.062082	0.0069893	9.33519e-05	0.406128
rs138262388	susceptibility	grip strength(left)	0.13604	-0.0169751	0.037743	0.00385044	0.000312903	1.04035e-05
rs117218979	susceptibility	grip strength(left)	0.098813	0.00164102	0.029463	0.00378357	0.0007971	0.66449
rs62058964	susceptibility	grip strength(left)	0.060172	0.014648	0.015146	0.00177597	7.10333e-05	1.6122e-16
rs147604653	susceptibility	grip strength(left)	0.20417	-0.00341005	0.05541	0.00738409	0.00022896	0.644217
rs77534576	susceptibility	grip strength(left)	0.13591	0.000470529	0.033271	0.00455456	4.40884e-05	0.917717
rs8075380	susceptibility	grip strength(left)	-0.049648	0.0034813	0.01233	0.00151805	5.65887e-05	0.0218324
rs117836491	susceptibility	grip strength(left)	0.16652	0.00590883	0.048246	0.00553783	0.000557526	0.285975
rs112872254	susceptibility	grip strength(left)	-0.14576	0.00822249	0.037111	0.0051907	8.57705e-05	0.113175
rs76005429	susceptibility	grip strength(left)	-0.076526	-0.000621093	0.023035	0.00288223	0.000893228	0.829385
rs8081265	susceptibility	grip strength(left)	0.048274	0.00249901	0.012489	0.00149331	0.000110943	0.0942347
rs8080416	susceptibility	grip strength(left)	-0.049866	0.00221302	0.013556	0.00179341	0.000234592	0.217213
rs140391998	susceptibility	grip strength(left)	0.12914	0.00609758	0.035697	0.0046464	0.000297266	0.189411
rs117563545	susceptibility	grip strength(left)	-0.23618	-0.00505853	0.051099	0.00647508	3.80043e-06	0.434667
rs111292606	susceptibility	grip strength(left)	-0.12008	-0.00526797	0.032515	0.00404436	0.000221568	0.192729
rs9913847	susceptibility	grip strength(left)	-0.056969	-6.07483e-05	0.015558	0.0020229	0.00025053	0.976043
rs8066589	susceptibility	grip strength(left)	0.046883	-0.000786743	0.01198	0.00152088	9.09909e-05	0.604951
rs4969095	susceptibility	grip strength(left)	0.049136	-0.00104045	0.013805	0.00170962	0.000371859	0.542799
rs34900315	susceptibility	grip strength(left)	0.060829	-0.000392315	0.01819	0.00251278	0.000825529	0.875932
rs68188600	susceptibility	grip strength(left)	0.059708	0.00420206	0.016151	0.00204671	0.000218282	0.0400648
rs4789978	susceptibility	grip strength(left)	0.077977	-0.000609245	0.019331	0.00253269	5.48867e-05	0.809902
rs144239294	susceptibility	grip strength(left)	0.12808	-0.00355657	0.037235	0.00424543	0.000582199	0.402176
rs60016321	susceptibility	grip strength(left)	-0.041192	-0.00096713	0.012308	0.00153706	0.000817601	0.529213
rs74257689	susceptibility	grip strength(left)	-0.13113	-0.00865232	0.03502	0.00494219	0.000180803	0.0799966
rs766534	susceptibility	grip strength(left)	-0.055196	0.00292903	0.011884	0.00150293	3.40795e-06	0.0513098
rs4798124	susceptibility	grip strength(left)	0.067842	-0.0029514	0.016881	0.00220395	5.84859e-05	0.180525
rs117824272	susceptibility	grip strength(left)	0.14027	0.00208696	0.041736	0.00506411	0.000776925	0.68026
rs74631883	susceptibility	grip strength(left)	-0.19659	-0.00716	0.057724	0.00656593	0.000659973	0.275503
rs117434218	susceptibility	grip strength(left)	-0.11056	7.77249e-05	0.033019	0.00433684	0.000812869	0.985701
rs690079	susceptibility	grip strength(left)	0.045245	0.000134903	0.012629	0.00157768	0.000340156	0.931858
rs138290319	susceptibility	grip strength(left)	-0.14854	0.00116437	0.043812	0.00495143	0.000697919	0.814086
rs149088465	susceptibility	grip strength(left)	-0.12707	-0.00236774	0.038174	0.00440183	0.000872506	0.590647
rs79269592	susceptibility	grip strength(left)	0.11361	0.00390058	0.029686	0.00383312	0.000129685	0.308868
rs79528724	susceptibility	grip strength(left)	0.11528	-0.00273578	0.031572	0.00398347	0.000260879	0.492219
rs147953902	susceptibility	grip strength(left)	0.14758	-0.00385005	0.04481	0.0060624	0.00098962	0.525383
rs72918863	susceptibility	grip strength(left)	-0.14809	0.0053392	0.044615	0.00603543	0.000902475	0.376349
rs276931	susceptibility	grip strength(left)	0.046498	0.00183846	0.012292	0.0015842	0.000155083	0.245846
rs79375446	susceptibility	grip strength(left)	0.084024	0.00298047	0.024675	0.0030993	0.000661088	0.336221
rs143091002	susceptibility	grip strength(left)	0.29313	0.0101	0.081526	0.00876329	0.000323719	0.249101
rs77131389	susceptibility	grip strength(left)	-0.10254	0.00830912	0.028058	0.00377471	0.000257611	0.0277176
rs4243272	susceptibility	grip strength(left)	-0.084287	-0.00172743	0.021881	0.0029289	0.000117127	0.555333
rs76259205	susceptibility	grip strength(left)	0.163	-0.00441631	0.046187	0.00662902	0.000416926	0.505278
rs79776880	susceptibility	grip strength(left)	0.15621	-0.0074446	0.037416	0.00506769	2.98049e-05	0.141824
rs112505262	susceptibility	grip strength(left)	-0.11686	-0.00164901	0.034561	0.00380562	0.000721522	0.66479
rs6507839	susceptibility	grip strength(left)	0.050929	-0.00108618	0.013471	0.00171399	0.000156426	0.526267
rs3809924	susceptibility	grip strength(left)	0.043782	-0.011762	0.012829	0.00157956	0.00064314	9.59381e-14
rs3905640	susceptibility	grip strength(left)	0.059064	-0.00106964	0.014879	0.00201301	7.19869e-05	0.595167
rs182416566	susceptibility	grip strength(left)	0.16952	-0.0104825	0.046843	0.00620734	0.000295861	0.0912718
rs75568154	susceptibility	grip strength(left)	-0.12172	-0.00159941	0.034609	0.00398199	0.000436447	0.687934
rs12326983	susceptibility	grip strength(left)	0.095608	-0.00220724	0.025628	0.00325756	0.000191019	0.498041
rs17069506	susceptibility	grip strength(left)	-0.098473	0.00331353	0.027865	0.00389432	0.000409427	0.394846
rs117326420	susceptibility	grip strength(left)	-0.1017	-0.00204476	0.029669	0.00403366	0.000608448	0.612208
rs113134407	susceptibility	grip strength(left)	-0.1434	0.00197799	0.035757	0.00455036	6.06151e-05	0.663788
rs112517244	susceptibility	grip strength(left)	0.16707	0.00282101	0.048057	0.00556745	0.000508011	0.612367
rs117836368	susceptibility	grip strength(left)	0.20799	-0.00216372	0.059798	0.00806318	0.000504774	0.788433
rs643220	susceptibility	grip strength(left)	0.059883	0.00125792	0.017293	0.00205576	0.000534494	0.540604
rs117188467	susceptibility	grip strength(left)	-0.19246	0.000829633	0.048513	0.00524861	7.27268e-05	0.874404
rs60646757	susceptibility	grip strength(left)	0.048016	-0.000488702	0.013486	0.00178321	0.000370244	0.78404
rs12717037	susceptibility	grip strength(left)	0.046892	0.000178051	0.011845	0.00155503	7.53269e-05	0.908841
rs2109069	susceptibility	grip strength(left)	0.069868	-0.000787704	0.01261	0.00158995	3.01296e-08	0.620299
rs78236470	susceptibility	grip strength(left)	-0.15715	0.00411002	0.044923	0.00619778	0.000468396	0.507238
rs2306969	susceptibility	grip strength(left)	0.052167	-0.00298736	0.014408	0.00186764	0.000293811	0.109701
rs76261579	susceptibility	grip strength(left)	-0.077173	-0.00384863	0.020817	0.00269715	0.000209555	0.153602
rs7246376	susceptibility	grip strength(left)	-0.06886	0.00160626	0.016055	0.00196826	1.79474e-05	0.414454
rs280526	susceptibility	grip strength(left)	-0.047389	0.000784512	0.011617	0.0014876	4.51753e-05	0.597938
rs318699	susceptibility	grip strength(left)	0.047468	-0.00177449	0.013169	0.00157193	0.000312723	0.258957
rs189698873	susceptibility	grip strength(left)	0.18432	-0.00371495	0.055622	0.00786121	0.000920384	0.636522
rs150286074	susceptibility	grip strength(left)	-0.085461	0.00180636	0.022377	0.00255577	0.000133915	0.479705
rs143597015	susceptibility	grip strength(left)	-0.13255	-0.000316446	0.039959	0.00561299	0.000909408	0.955041
rs62122248	susceptibility	grip strength(left)	0.176	-0.00142386	0.045781	0.00606664	0.000120853	0.814439
rs10411687	susceptibility	grip strength(left)	0.081971	0.00140009	0.020601	0.00228577	6.92111e-05	0.540191
rs117163141	susceptibility	grip strength(left)	-0.18134	-0.00645776	0.052956	0.00685864	0.000616267	0.346423
rs8109101	susceptibility	grip strength(left)	-0.04701	0.00234674	0.01187	0.00152784	7.48229e-05	0.124542
rs150676934	susceptibility	grip strength(left)	-0.17922	-0.00310818	0.053293	0.00692938	0.000771232	0.653756
rs62124327	susceptibility	grip strength(left)	0.13653	0.00105651	0.04123	0.00525833	0.000928225	0.84076
rs62122224	susceptibility	grip strength(left)	-0.052238	0.00107396	0.015247	0.00180751	0.000612277	0.552401
rs71351796	susceptibility	grip strength(left)	0.2161	-0.00702553	0.05877	0.00636595	0.00023595	0.269762
rs11084820	susceptibility	grip strength(left)	0.063306	0.000643208	0.018929	0.00241467	0.000824631	0.78995
rs2972554	susceptibility	grip strength(left)	-0.051363	0.00647863	0.012032	0.0015369	1.96469e-05	2.49349e-05
rs41307027	susceptibility	grip strength(left)	0.11436	-0.00314302	0.030221	0.00366343	0.000154251	0.390923
rs34323051	susceptibility	grip strength(left)	-0.053816	-0.00218474	0.015641	0.00193644	0.00058021	0.259225
rs10408203	susceptibility	grip strength(left)	-0.067302	0.000953929	0.019907	0.00232977	0.000722697	0.682208
rs76756285	susceptibility	grip strength(left)	-0.089145	-0.00454904	0.026894	0.00315274	0.000917481	0.149053
rs7257133	susceptibility	grip strength(left)	0.039751	-0.000630558	0.011635	0.00149565	0.000634312	0.673321
rs8110610	susceptibility	grip strength(left)	-0.059605	-0.00541045	0.014759	0.0017742	5.3782e-05	0.00229211
rs8106815	susceptibility	grip strength(left)	0.052073	0.00340066	0.015338	0.00198199	0.000686206	0.0862022
rs36076509	susceptibility	grip strength(left)	0.11043	0.00196556	0.030612	0.00367436	0.00030927	0.592692
rs2288525	susceptibility	grip strength(left)	0.06518	0.000109704	0.017733	0.00250025	0.00023726	0.965002
rs8111263	susceptibility	grip strength(left)	0.045464	0.0042494	0.012587	0.00151408	0.000303867	0.00500691
rs149683553	susceptibility	grip strength(left)	-0.23634	-0.00513699	0.060289	0.0063628	8.85056e-05	0.419466
rs11084455	susceptibility	grip strength(left)	-0.040395	0.000628491	0.011916	0.00155165	0.000698978	0.685443
rs140294082	susceptibility	grip strength(left)	0.27222	0.0158309	0.070672	0.00782512	0.000117215	0.0430642
rs75995757	susceptibility	grip strength(left)	0.098711	-0.00722523	0.026515	0.00314769	0.000196997	0.0217098
rs4813683	susceptibility	grip strength(left)	-0.17557	0.0107458	0.049145	0.00618045	0.000353604	0.0820918
rs111407615	susceptibility	grip strength(left)	0.10999	0.0121129	0.033001	0.00428058	0.000859368	0.00465868
rs7354668	susceptibility	grip strength(left)	0.039693	-0.00187187	0.011741	0.00149154	0.000722969	0.209482
rs41282106	susceptibility	grip strength(left)	-0.14311	-0.00543363	0.040373	0.00493335	0.000393067	0.270719
rs73895339	susceptibility	grip strength(left)	0.12889	0.00472716	0.034227	0.00447239	0.000166056	0.290528
rs6108278	susceptibility	grip strength(left)	0.18113	0.00578848	0.04539	0.0066269	6.59268e-05	0.3824
rs6056751	susceptibility	grip strength(left)	-0.046664	0.00109541	0.011695	0.00150374	6.60507e-05	0.466334
rs6141031	susceptibility	grip strength(left)	-0.069103	-0.00283344	0.020996	0.00259086	0.000997447	0.274118
rs6078088	susceptibility	grip strength(left)	0.040849	0.00603169	0.011893	0.00150977	0.000593189	6.46655e-05
rs111615611	susceptibility	grip strength(left)	-0.091854	-0.00216934	0.027404	0.00318673	0.000802745	0.496035
rs4814048	susceptibility	grip strength(left)	-0.063882	-0.000452646	0.017022	0.0022552	0.000174795	0.840924
rs186420445	susceptibility	grip strength(left)	0.23434	0.00765969	0.069679	0.0080138	0.000770622	0.339167
rs7271083	susceptibility	grip strength(left)	-0.057707	0.000442054	0.017113	0.00215863	0.000745934	0.83774
rs142641058	susceptibility	grip strength(left)	-0.20883	0.0075357	0.050027	0.00736623	2.98843e-05	0.306305
rs6075459	susceptibility	grip strength(left)	0.046205	-0.00045628	0.013131	0.0016876	0.000433549	0.786874
rs150352983	susceptibility	grip strength(left)	0.14689	0.00282336	0.038329	0.00407106	0.000126927	0.487984
rs73104763	susceptibility	grip strength(left)	-0.098113	0.00255283	0.028198	0.00378323	0.000502479	0.499819
rs6063236	susceptibility	grip strength(left)	0.12595	0.000896099	0.030145	0.0035472	2.93904e-05	0.800561
rs6016466	susceptibility	grip strength(left)	-0.086952	0.00884215	0.024563	0.00330725	0.00040019	0.00750496
rs16986242	susceptibility	grip strength(left)	-0.071877	0.00304189	0.01928	0.00259468	0.000192959	0.241054
rs2144881	susceptibility	grip strength(left)	-0.041527	-0.00555031	0.012231	0.00149386	0.000685722	0.00020287
rs142743343	susceptibility	grip strength(left)	0.33157	-0.00476042	0.092669	0.00773063	0.000346229	0.538035
rs117234571	susceptibility	grip strength(left)	0.19639	0.01061	0.053653	0.00704412	0.000251848	0.132011
rs6512687	susceptibility	grip strength(left)	0.12471	0.00634376	0.036734	0.00585318	0.000686418	0.278447
rs6020871	susceptibility	grip strength(left)	-0.041585	-0.000675833	0.011303	0.00150667	0.000234048	0.653749
rs73615395	susceptibility	grip strength(left)	-0.12729	0.00471121	0.030481	0.0038771	2.96622e-05	0.224314
rs6099719	susceptibility	grip strength(left)	-0.061905	0.00273981	0.018704	0.00218349	0.000933894	0.209557
rs55835873	susceptibility	grip strength(left)	-0.064411	-0.002006	0.017775	0.00193901	0.000290435	0.30088
rs117710549	susceptibility	grip strength(left)	0.1455	0.00515764	0.041308	0.00544765	0.000427787	0.343759
rs76412642	susceptibility	grip strength(left)	-0.093102	0.00189733	0.026763	0.0036747	0.000503743	0.605629
rs118124821	susceptibility	grip strength(left)	0.13115	-0.00273997	0.035711	0.00443601	0.000240154	0.536796
rs2205242	susceptibility	grip strength(left)	0.12105	-0.000661691	0.036523	0.00512571	0.000918565	0.897284
rs2824166	susceptibility	grip strength(left)	0.039105	0.00334007	0.011425	0.00151176	0.000619894	0.0271474
rs6517774	susceptibility	grip strength(left)	0.052912	0.000445731	0.013003	0.00154263	4.71718e-05	0.772626
rs2824407	susceptibility	grip strength(left)	0.044097	-0.000192099	0.013242	0.00152735	0.000868191	0.899912
rs73195011	susceptibility	grip strength(left)	0.18705	0.000728308	0.051979	0.006237	0.000319973	0.907041
rs2405644	susceptibility	grip strength(left)	0.13543	0.00778056	0.039726	0.00628104	0.00065177	0.215443
rs2827853	susceptibility	grip strength(left)	0.040173	0.000882988	0.011595	0.00148564	0.000530857	0.552279
rs2829398	susceptibility	grip strength(left)	0.059388	-0.00016718	0.017949	0.00214957	0.000937275	0.938008
rs189629782	susceptibility	grip strength(left)	0.16195	6.95974e-05	0.048866	0.00539191	0.000919172	0.989701
rs138128685	susceptibility	grip strength(left)	-0.1241	0.00296368	0.036744	0.00443934	0.000731687	0.504392
rs114519665	susceptibility	grip strength(left)	0.1342	0.00364713	0.039789	0.00557126	0.000744103	0.512704
rs75001907	susceptibility	grip strength(left)	0.1803	0.00284217	0.05085	0.00516336	0.000391538	0.582011
rs74797076	susceptibility	grip strength(left)	-0.16924	0.00849955	0.037564	0.0046664	6.62551e-06	0.0685406
rs141017064	susceptibility	grip strength(left)	-0.12444	-0.00197711	0.036349	0.00384488	0.000618253	0.607099
rs62214286	susceptibility	grip strength(left)	0.085142	-0.00271558	0.0235	0.00288122	0.000291134	0.345931
rs17860169	susceptibility	grip strength(left)	-0.053448	-0.000929737	0.011751	0.00160632	5.40607e-06	0.562725
rs7278678	susceptibility	grip strength(left)	-0.072362	-0.00164377	0.020648	0.00299316	0.000457375	0.582885
rs2009879	susceptibility	grip strength(left)	-0.040511	-0.000476983	0.01227	0.00150415	0.000961248	0.751159
rs9974620	susceptibility	grip strength(left)	0.044686	-0.00396913	0.013225	0.00161436	0.000727755	0.0139464
rs75034227	susceptibility	grip strength(left)	0.12939	-0.000855483	0.028837	0.00383661	7.22521e-06	0.823552
rs150482272	susceptibility	grip strength(left)	-0.11586	0.000957907	0.034449	0.0042576	0.000770354	0.821989
rs77193681	susceptibility	grip strength(left)	-0.084163	-0.0058005	0.023541	0.00307318	0.000350005	0.0590987
rs112350442	susceptibility	grip strength(left)	0.080964	0.00309372	0.024565	0.00323935	0.000981039	0.339556
rs34634869	susceptibility	grip strength(left)	0.12811	0.00126252	0.035403	0.00436181	0.000296178	0.772238
rs170966	susceptibility	grip strength(left)	0.081954	0.000651634	0.023571	0.0031038	0.000507248	0.833709
rs9606480	susceptibility	grip strength(left)	0.041409	-0.000603349	0.012281	0.00149707	0.000746803	0.686934
rs2011418	susceptibility	grip strength(left)	0.21512	-0.0170819	0.059159	0.00869595	0.00027658	0.0494894
rs35181588	susceptibility	grip strength(left)	-0.051763	-0.00211379	0.012479	0.00158842	3.3538e-05	0.183271
rs13058028	susceptibility	grip strength(left)	-0.14767	0.0070203	0.041629	0.00550568	0.000389221	0.202273
rs111631797	susceptibility	grip strength(left)	-0.068012	-0.00318484	0.019159	0.00228308	0.000385418	0.163023
rs6519739	susceptibility	grip strength(left)	0.042291	-0.0020121	0.012492	0.00153667	0.000710625	0.190402
rs139612	susceptibility	grip strength(left)	0.041502	0.000965133	0.012168	0.00150662	0.000647846	0.521786
rs117342297	susceptibility	grip strength(left)	0.20929	-0.000318598	0.059559	0.00759604	0.000441422	0.966544
rs117889446	susceptibility	grip strength(left)	-0.12262	-0.00641438	0.037152	0.00588229	0.000965143	0.275512
rs12484787	susceptibility	grip strength(left)	-0.095989	-0.00441827	0.02433	0.00313799	7.97022e-05	0.159133
rs78790410	susceptibility	grip strength(left)	-0.18424	-0.00291444	0.052083	0.00633091	0.00040404	0.645264
rs144508602	susceptibility	grip strength(left)	0.16559	0.0136679	0.049578	0.00749113	0.000837816	0.0680698
rs9609444	susceptibility	grip strength(left)	0.057218	0.00246505	0.015902	0.00187975	0.000320472	0.189732
rs73881634	susceptibility	grip strength(left)	-0.13171	-0.00497412	0.033624	0.00398471	8.96048e-05	0.211921
rs2267255	susceptibility	grip strength(left)	0.043129	-0.0019232	0.012225	0.00149355	0.000418816	0.197861
rs111220683	susceptibility	grip strength(left)	-0.062022	0.000589603	0.01593	0.00181674	9.88454e-05	0.74553
rs932468	susceptibility	grip strength(left)	0.10137	0.000658843	0.026119	0.00400313	0.000103992	0.869273
rs62228283	susceptibility	grip strength(left)	0.13028	0.00224634	0.034742	0.00424926	0.000176885	0.597053
rs139497823	susceptibility	grip strength(left)	0.23854	0.0106338	0.061554	0.00701704	0.000106495	0.129665
rs10427660	susceptibility	grip strength(left)	0.21288	0.00139857	0.064366	0.0178581	0.000941878	0.937577
rs5765578	susceptibility	grip strength(left)	-0.046052	-9.49052e-05	0.013099	0.00166898	0.000438616	0.954653
rs2076091	susceptibility	grip strength(left)	-0.048528	-0.00143375	0.012133	0.00160465	6.34308e-05	0.371591
rs73165329	susceptibility	grip strength(left)	0.052629	-0.00133395	0.015964	0.0018931	0.000978174	0.481036
rs5765585	susceptibility	grip strength(left)	-0.04347	-0.000895068	0.013093	0.0016089	0.000899869	0.57799
rs45440696	susceptibility	grip strength(left)	0.17668	-0.00133563	0.050715	0.0059707	0.000494382	0.822993
rs9615714	susceptibility	grip strength(left)	0.064604	-0.000892353	0.018914	0.00260421	0.000636251	0.731856
rs28638336	susceptibility	grip strength(left)	0.051941	0.00117762	0.014231	0.00173376	0.000262395	0.496993
rs6010148	susceptibility	grip strength(left)	0.040371	0.0022387	0.012184	0.00166429	0.000921546	0.178581
rs2494428	susceptibility	ALM	-0.063933	0.0064	0.018146	0.003	0.00042628	0.0328974
rs12040359	susceptibility	ALM	0.070693	0.0044	0.019897	0.0033	0.00038094	0.182422
rs113176157	susceptibility	ALM	0.071732	-0.0029	0.021275	0.0036	0.000747175	0.420499
rs75846569	susceptibility	ALM	-0.056733	0.0011	0.016182	0.0025	0.000455011	0.659937
rs75995367	susceptibility	ALM	0.12106	0.0008	0.029967	0.0055	5.3502e-05	0.884352
rs12132146	susceptibility	ALM	0.041401	0.0113	0.012493	0.002	0.000919926	1.60448e-08
rs12125525	susceptibility	ALM	-0.045618	0.0121	0.012657	0.002	0.00031315	1.44846e-09
rs35737219	susceptibility	ALM	-0.14203	0.0069	0.042772	0.0062	0.000898144	0.26575
rs1812242	susceptibility	ALM	-0.049919	0.0005	0.014639	0.0023	0.000649627	0.827903
rs2235520	susceptibility	ALM	0.16985	0.0164	0.045038	0.0071	0.000162425	0.020896
rs10927937	susceptibility	ALM	-0.049807	-0.005	0.013255	0.002	0.00017155	0.0124193
rs12090537	susceptibility	ALM	0.041365	0.0038	0.012293	0.002	0.00076565	0.0574331
rs59028215	susceptibility	ALM	0.071208	0.0055	0.019342	0.0033	0.000231846	0.0955807
rs147832222	susceptibility	ALM	0.089144	-0.0016	0.025547	0.0042	0.000484085	0.703239
rs72639756	susceptibility	ALM	-0.075613	-0.0123	0.02218	0.0038	0.000651866	0.0012086
rs75983773	susceptibility	ALM	-0.14989	0.0033	0.044825	0.007	0.000826116	0.637335
rs921850	susceptibility	ALM	-0.097243	-0.0071	0.022234	0.0033	1.22205e-05	0.0314356
rs147329438	susceptibility	ALM	-0.26681	0.0117	0.077351	0.0099	0.000561956	0.237278
rs78890520	susceptibility	ALM	-0.15577	-0.0026	0.046463	0.0076	0.000800679	0.732272
rs74889172	susceptibility	ALM	-0.15559	0.0112	0.043491	0.0062	0.000346867	0.0708478
rs72658998	susceptibility	ALM	-0.25989	0.0131	0.070847	0.0093	0.000244142	0.158953
rs115814324	susceptibility	ALM	-0.17458	-0.0004	0.050757	0.0084	0.000582735	0.96202
rs545170	susceptibility	ALM	0.091253	-0.0035	0.027608	0.0041	0.000948714	0.393294
rs74069870	susceptibility	ALM	-0.16849	0.0005	0.038034	0.0069	9.42402e-06	0.942233
rs76623954	susceptibility	ALM	-0.17749	0.0046	0.051508	0.0079	0.000569219	0.560379
rs79159554	susceptibility	ALM	-0.10655	-0.0038	0.030729	0.0049	0.000525502	0.438038
rs113175632	susceptibility	ALM	0.18886	-0.0045	0.056273	0.0077	0.000790389	0.558941
rs74561334	susceptibility	ALM	-0.077437	0.0009	0.021757	0.0034	0.00037202	0.791236
rs115077851	susceptibility	ALM	-0.12481	-0.0037	0.037098	0.0049	0.000767291	0.450188
rs142100591	susceptibility	ALM	0.12725	-0.0023	0.036785	0.0063	0.0005416	0.715052
rs186150366	susceptibility	ALM	0.18247	0.0009	0.05215	0.008	0.000467102	0.910427
rs66770080	susceptibility	ALM	-0.14872	-0.0129	0.039603	0.0072	0.000173154	0.0731864
rs116040156	susceptibility	ALM	0.14724	0.0122	0.044676	0.008	0.000981666	0.127259
rs2873450	susceptibility	ALM	0.058343	0.0038	0.015157	0.0024	0.000118483	0.113346
rs28862456	susceptibility	ALM	-0.072289	-0.0015	0.020956	0.0028	0.000561499	0.592156
rs67697536	susceptibility	ALM	0.053655	-0.0062	0.015832	0.0027	0.000701423	0.0216589
rs76447007	susceptibility	ALM	0.11829	-0.0064	0.034336	0.0061	0.000570907	0.294095
rs17113017	susceptibility	ALM	0.067671	0.0015	0.019351	0.0034	0.000470471	0.659085
rs72675602	susceptibility	ALM	-0.089991	-0.0293	0.026406	0.0042	0.000654468	3.03291e-12
rs12140717	susceptibility	ALM	0.046663	0.0002	0.013972	0.002	0.000838536	0.920344
rs7516519	susceptibility	ALM	-0.11004	0.0028	0.022368	0.0042	8.67532e-07	0.504985
rs6674969	susceptibility	ALM	0.077272	-0.0074	0.018979	0.0031	4.67219e-05	0.016982
rs2047276	susceptibility	ALM	0.04251	-0.0015	0.012187	0.0019	0.000486388	0.429835
rs78807162	susceptibility	ALM	0.13306	0.0053	0.039784	0.0064	0.00082413	0.4076
rs141225466	susceptibility	ALM	0.25746	-0.013	0.073084	0.0107	0.00042702	0.224384
rs4916020	susceptibility	ALM	0.061317	0.0024	0.013201	0.0022	3.40282e-06	0.275313
rs114165392	susceptibility	ALM	-0.10404	-0.0029	0.02924	0.0047	0.000373491	0.537221
rs11589261	susceptibility	ALM	0.049653	0.0019	0.014744	0.0022	0.000758049	0.387788
rs1378046	susceptibility	ALM	0.049544	0.0002	0.013539	0.0022	0.000252851	0.927565
rs6424654	susceptibility	ALM	-0.065586	0.0024	0.01839	0.0031	0.000361926	0.438816
rs61766409	susceptibility	ALM	0.13857	-0.0097	0.037541	0.0062	0.00022323	0.117696
rs1853332	susceptibility	ALM	0.05394	-0.0043	0.015226	0.0023	0.000396166	0.0615442
rs75855265	susceptibility	ALM	-0.10203	0.003	0.029723	0.0048	0.000597613	0.531971
rs6678496	susceptibility	ALM	-0.085423	0.0064	0.025185	0.0039	0.000694299	0.100792
rs12131339	susceptibility	ALM	0.14398	-0.0132	0.034149	0.0054	2.48422e-05	0.0145075
rs6682482	susceptibility	ALM	-0.091765	0.0103	0.026923	0.0045	0.000653393	0.0220858
rs113470777	susceptibility	ALM	0.066357	-0.0009	0.020162	0.0029	0.00099764	0.756299
rs74831535	susceptibility	ALM	-0.084344	-0.0051	0.022297	0.0036	0.000155105	0.15658
rs2491281	susceptibility	ALM	-0.058674	-0.0023	0.017189	0.0028	0.000641431	0.411402
rs147287271	susceptibility	ALM	0.14492	0.009	0.040393	0.0097	0.000333543	0.353493
rs2136115	susceptibility	ALM	0.053999	0.0011	0.014803	0.0024	0.000264453	0.646713
rs11164801	susceptibility	ALM	-0.057879	-0.0111	0.017566	0.0021	0.00098441	1.25215e-07
rs771449	susceptibility	ALM	0.058887	-0.0021	0.015018	0.0024	8.81476e-05	0.381574
rs77287244	susceptibility	ALM	0.099298	-0.0009	0.029083	0.0051	0.000639468	0.859924
rs517003	susceptibility	ALM	0.06387	0.0049	0.016555	0.0027	0.000114296	0.0695524
rs75028638	susceptibility	ALM	-0.19852	0.0019	0.053118	0.007	0.000185978	0.786061
rs12143490	susceptibility	ALM	0.18785	-0.0144	0.048657	0.0075	0.000113063	0.0548579
rs146172307	susceptibility	ALM	0.13382	-0.006	0.035362	0.0058	0.000154149	0.300911
rs9324336	susceptibility	ALM	0.040918	-0.0031	0.011863	0.002	0.000562225	0.121142
rs113274352	susceptibility	ALM	-0.14929	0.0051	0.041256	0.0066	0.000296172	0.439684
rs114322970	susceptibility	ALM	0.093596	-0.0003	0.027753	0.0047	0.000744988	0.949106
rs184374697	susceptibility	ALM	0.18926	0.0193	0.053161	0.0079	0.000370673	0.0145642
rs1342719	susceptibility	ALM	0.082969	0.0041	0.024265	0.0041	0.000627855	0.317311
rs114623271	susceptibility	ALM	-0.13357	-0.0174	0.038077	0.0065	0.000451673	0.00743017
rs116056274	susceptibility	ALM	0.21378	-0.0071	0.061164	0.0087	0.000473719	0.414448
rs12091832	susceptibility	ALM	0.14364	-0.0025	0.037731	0.0065	0.000140692	0.700522
rs6675468	susceptibility	ALM	-0.078325	0.0185	0.020996	0.0031	0.000191121	2.40559e-09
rs4971066	susceptibility	ALM	0.06142	0.0186	0.016102	0.0025	0.000136496	1.00685e-13
rs1055106	susceptibility	ALM	-0.039465	0.0064	0.01183	0.0019	0.000849901	0.000756
rs4656994	susceptibility	ALM	0.048064	-0.0029	0.014246	0.0023	0.000741222	0.207356
rs6663993	susceptibility	ALM	-0.048226	-0.0028	0.012869	0.002	0.000178638	0.161513
rs28378037	susceptibility	ALM	-0.075792	-0.005	0.018981	0.003	6.523e-05	0.0955807
rs9700512	susceptibility	ALM	0.059212	0.005	0.014889	0.0019	6.98208e-05	0.00849891
rs79552968	susceptibility	ALM	0.21514	0.0013	0.057436	0.0096	0.000179867	0.892282
rs144977923	susceptibility	ALM	0.13321	0.0096	0.039196	0.0063	0.000677413	0.127556
rs78766901	susceptibility	ALM	-0.17776	0.0003	0.050927	0.008	0.000482142	0.970086
rs10912540	susceptibility	ALM	-0.045509	0.0013	0.013115	0.0021	0.000520466	0.535885
rs11583029	susceptibility	ALM	-0.051806	-0.0065	0.011867	0.0019	1.26802e-05	0.000623793
rs3827707	susceptibility	ALM	-0.045631	0.0025	0.013173	0.0019	0.000532247	0.188245
rs1287982	susceptibility	ALM	0.041444	0.0043	0.011353	0.0019	0.000261742	0.023626
rs72729468	susceptibility	ALM	-0.052373	-0.0088	0.01388	0.0021	0.000161121	2.7837e-05
rs2500121	susceptibility	ALM	0.043489	0.001	0.012827	0.002	0.00069784	0.617075
rs12124245	susceptibility	ALM	0.10555	0.0117	0.031649	0.0058	0.000852937	0.0436703
rs1889976	susceptibility	ALM	-0.040079	0.0106	0.011388	0.0019	0.000432514	2.41978e-08
rs77171840	susceptibility	ALM	-0.19567	-0.0063	0.048433	0.0067	5.3448e-05	0.347064
rs61822083	susceptibility	ALM	-0.1027	-0.0021	0.031145	0.0048	0.000975568	0.661749
rs12568336	susceptibility	ALM	-0.11638	0.0077	0.035032	0.0055	0.000893409	0.161513
rs12092492	susceptibility	ALM	0.044017	-0.0021	0.013158	0.0019	0.000822039	0.269046
rs114206145	susceptibility	ALM	-0.13542	0.0004	0.038754	0.0065	0.000475219	0.95093
rs12026921	susceptibility	ALM	-0.043238	0.0092	0.013045	0.002	0.000917984	4.22491e-06
rs11587867	susceptibility	ALM	0.039125	0.0054	0.011508	0.0019	0.00067433	0.00448167
rs114309252	susceptibility	ALM	0.10264	0.0033	0.031143	0.0053	0.000981542	0.53352
rs72735187	susceptibility	ALM	-0.13552	-0.0065	0.037264	0.007	0.000276095	0.353111
rs10735494	susceptibility	ALM	-0.047896	0.002	0.013352	0.0019	0.000334276	0.29251
rs61825217	susceptibility	ALM	-0.041113	-0.0009	0.011659	0.0019	0.000421427	0.635725
rs552969100	susceptibility	ALM	-0.12956	0.0015	0.034551	0.005	0.000176962	0.764177
rs526221	susceptibility	ALM	-0.082268	0.0014	0.021642	0.003	0.000143932	0.640738
rs11581196	susceptibility	ALM	-0.10198	-0.0091	0.029795	0.0043	0.000619975	0.0343211
rs72760607	susceptibility	ALM	0.095032	0.0021	0.027175	0.0043	0.000470455	0.625286
rs61827304	susceptibility	ALM	-0.06695	0.0019	0.01865	0.003	0.000330916	0.526516
rs9287024	susceptibility	ALM	-0.042875	-0.0008	0.012597	0.0019	0.000665069	0.673717
rs140811233	susceptibility	ALM	0.16459	-0.0044	0.041038	0.007	6.05459e-05	0.52963
rs4259657	susceptibility	ALM	-0.0646	0.0001	0.017695	0.0028	0.000261477	0.97151
rs11122192	susceptibility	ALM	-0.064364	0.0099	0.019006	0.0031	0.000707878	0.00140536
rs12723735	susceptibility	ALM	-0.05036	-0.0002	0.013203	0.002	0.000136578	0.920344
rs821624	susceptibility	ALM	0.040298	-0.0001	0.012183	0.002	0.000940575	0.960122
rs145313972	susceptibility	ALM	0.17056	-0.0068	0.043028	0.0075	7.37257e-05	0.364583
rs2025017	susceptibility	ALM	0.045618	-0.0012	0.012614	0.0019	0.000298662	0.527662
rs17615227	susceptibility	ALM	-0.089402	0.0013	0.024831	0.0041	0.000317705	0.751188
rs629834	susceptibility	ALM	-0.16018	0.0107	0.041674	0.0055	0.000121221	0.0517203
rs28452768	susceptibility	ALM	0.10238	-0.0134	0.028809	0.0044	0.000379779	0.00232329
rs12132986	susceptibility	ALM	0.056609	-0.0107	0.015868	0.0027	0.000360411	7.40253e-05
rs10927221	susceptibility	ALM	0.050576	0.0003	0.012639	0.0019	6.29203e-05	0.87454
rs1556874	susceptibility	ALM	-0.083318	0.001	0.024207	0.0039	0.00057765	0.797634
rs7516354	susceptibility	ALM	-0.050095	0.0009	0.012014	0.0019	3.04976e-05	0.635725
rs76234208	susceptibility	ALM	0.14112	0.0077	0.036547	0.0059	0.000112772	0.191864
rs73912224	susceptibility	ALM	0.064296	-0.0037	0.018555	0.0033	0.000529921	0.262198
rs62110554	susceptibility	ALM	-0.040676	-0.0027	0.012289	0.0019	0.00093312	0.155301
rs57459652	susceptibility	ALM	0.069253	-0.0004	0.020525	0.0032	0.000740627	0.900524
rs115406455	susceptibility	ALM	-0.24341	-0.0043	0.072539	0.0088	0.000792004	0.625099
rs12466123	susceptibility	ALM	-0.050133	0.0003	0.015214	0.0024	0.000983556	0.900524
rs12328789	susceptibility	ALM	-0.058802	0.0013	0.015041	0.0023	9.25075e-05	0.571926
rs34452414	susceptibility	ALM	0.056976	0.0042	0.012699	0.002	7.23509e-06	0.0357288
rs11691911	susceptibility	ALM	-0.064294	0.0065	0.01737	0.0028	0.00021438	0.0202637
rs78559207	susceptibility	ALM	0.19819	-0.0052	0.057487	0.0085	0.00056567	0.540693
rs36119304	susceptibility	ALM	-0.080311	-0.0009	0.023612	0.0039	0.000670713	0.817494
rs12467530	susceptibility	ALM	0.056417	0.0006	0.016211	0.0028	0.0005011	0.830324
rs11690613	susceptibility	ALM	-0.047571	-0.0001	0.012268	0.002	0.000105471	0.960122
rs72777137	susceptibility	ALM	-0.10746	0.0199	0.031371	0.0055	0.000613767	0.00029668
rs2348703	susceptibility	ALM	-0.046851	0.0027	0.013885	0.002	0.00074026	0.177016
rs147639132	susceptibility	ALM	-0.15703	0.0074	0.045227	0.0078	0.000516517	0.342764
rs116325000	susceptibility	ALM	-0.091245	-0.0218	0.026162	0.0043	0.000487209	3.98302e-07
rs10460551	susceptibility	ALM	0.050634	-0.019	0.013769	0.0021	0.000235631	1.4612e-19
rs74362503	susceptibility	ALM	-0.12917	-0.0005	0.034382	0.0056	0.000172026	0.928855
rs1867944	susceptibility	ALM	-0.045404	0.0047	0.013321	0.0023	0.000653324	0.0410051
rs12105136	susceptibility	ALM	-0.13782	0.0053	0.041621	0.0093	0.000928605	0.568751
rs72791811	susceptibility	ALM	0.1811	0.0022	0.048629	0.0091	0.000196001	0.808967
rs6705263	susceptibility	ALM	-0.042955	-0.0013	0.011665	0.0019	0.000231064	0.493842
rs144535767	susceptibility	ALM	0.071337	0.0002	0.019686	0.0035	0.00029037	0.954431
rs6761408	susceptibility	ALM	0.040348	0.0009	0.012155	0.0019	0.000901927	0.635725
rs113950000	susceptibility	ALM	0.20072	-0.0027	0.060206	0.0094	0.000856414	0.773933
rs10208718	susceptibility	ALM	0.040687	-0.0007	0.011855	0.002	0.000599028	0.726339
rs139229233	susceptibility	ALM	-0.22456	0.0248	0.065411	0.0095	0.000596806	0.0090403
rs13020929	susceptibility	ALM	0.038787	-0.0001	0.011571	0.0019	0.000802048	0.958025
rs186715790	susceptibility	ALM	0.14645	-0.0022	0.04214	0.0075	0.000510244	0.769267
rs713089	susceptibility	ALM	-0.043533	0.0024	0.012974	0.002	0.000792494	0.230139
rs917944	susceptibility	ALM	0.04363	0.0056	0.013041	0.0022	0.000821041	0.0109136
rs11696046	susceptibility	ALM	0.11807	0.006	0.035411	0.0063	0.000855222	0.340904
rs115392580	susceptibility	ALM	-0.11663	-0.0064	0.030805	0.0048	0.000153046	0.182422
rs2865256	susceptibility	ALM	0.058565	0.0065	0.017274	0.0028	0.000698021	0.0202637
rs143623412	susceptibility	ALM	0.16432	0.0089	0.047298	0.0074	0.000512488	0.229091
rs7565301	susceptibility	ALM	-0.043058	-0.0024	0.012578	0.0021	0.000618706	0.253098
rs111538002	susceptibility	ALM	0.19898	-0.003	0.051608	0.0089	0.000115444	0.736058
rs4408712	susceptibility	ALM	-0.042118	-0.0101	0.011468	0.0019	0.000240044	1.06196e-07
rs7591722	susceptibility	ALM	-0.050257	-0.0009	0.014891	0.0024	0.000738179	0.70766
rs34008398	susceptibility	ALM	0.2096	0.0198	0.056151	0.0084	0.000189369	0.0184162
rs60009779	susceptibility	ALM	0.060833	-0.0001	0.016754	0.0028	0.000282376	0.97151
rs374161528	susceptibility	ALM	0.19396	-0.0156	0.057588	0.0081	0.000756984	0.0541136
rs61331690	susceptibility	ALM	-0.15848	0.0025	0.045174	0.0071	0.000451128	0.724754
rs13014524	susceptibility	ALM	0.070821	-0.0002	0.019443	0.0033	0.00027001	0.951673
rs216623	susceptibility	ALM	-0.13411	-0.0047	0.039688	0.007	0.000727217	0.501948
rs4907291	susceptibility	ALM	-0.052021	0.0064	0.015263	0.0019	0.000653671	0.000756
rs1866445	susceptibility	ALM	0.10933	0.0016	0.030681	0.0045	0.000366022	0.722173
rs3849381	susceptibility	ALM	-0.044686	0.0076	0.01252	0.002	0.000358115	0.000144696
rs11123983	susceptibility	ALM	-0.046874	0.0011	0.012621	0.002	0.000204034	0.582319
rs17652317	susceptibility	ALM	-0.042364	0.0053	0.012441	0.0021	0.000661174	0.0116091
rs76713367	susceptibility	ALM	-0.061263	-0.0107	0.018033	0.003	0.000680614	0.000361551
rs4149436	susceptibility	ALM	0.050723	-0.0013	0.01362	0.0022	0.00019597	0.554581
rs144106597	susceptibility	ALM	-0.22164	0.0068	0.062183	0.0093	0.000364803	0.464668
rs74267312	susceptibility	ALM	0.09738	0.0013	0.029091	0.0036	0.000815655	0.718016
rs72840835	susceptibility	ALM	-0.067864	0.0092	0.019415	0.0032	0.000473278	0.00404027
rs79263026	susceptibility	ALM	-0.1591	0.0079	0.044741	0.0088	0.000376512	0.369331
rs17008668	susceptibility	ALM	0.127	0.0019	0.030693	0.0052	3.50726e-05	0.714824
rs11691024	susceptibility	ALM	-0.040006	0.0011	0.011974	0.0019	0.000834555	0.562625
rs78808823	susceptibility	ALM	0.17324	0.0073	0.044201	0.0069	8.87813e-05	0.290069
rs2713231	susceptibility	ALM	0.054923	0.0013	0.01343	0.0021	4.32163e-05	0.535885
rs141194780	susceptibility	ALM	0.1029	0.0017	0.030264	0.0047	0.000673663	0.717575
rs114989671	susceptibility	ALM	0.19147	0.0082	0.04464	0.0064	1.79316e-05	0.200106
rs72831485	susceptibility	ALM	0.091909	0.0101	0.026784	0.0041	0.000600278	0.0137621
rs75171861	susceptibility	ALM	0.073258	0.0048	0.021316	0.0036	0.000588715	0.182422
rs13411449	susceptibility	ALM	-0.11027	-0.0087	0.030903	0.0045	0.000359357	0.0531951
rs13411777	susceptibility	ALM	0.041191	-0.0004	0.011664	0.0019	0.000413266	0.833257
rs72865823	susceptibility	ALM	0.053983	-0.0005	0.015071	0.0026	0.000341088	0.847501
rs36006583	susceptibility	ALM	0.10252	-0.0038	0.030022	0.0056	0.00063822	0.497409
rs75281353	susceptibility	ALM	0.11024	-0.0002	0.033389	0.0051	0.000961055	0.968718
rs10211594	susceptibility	ALM	-0.1054	-0.009	0.028212	0.0046	0.000186972	0.0504037
rs77472966	susceptibility	ALM	-0.13058	-0.0063	0.036283	0.0062	0.000319528	0.309568
rs10932784	susceptibility	ALM	0.1482	0.0044	0.038972	0.0069	0.00014311	0.523681
rs56885148	susceptibility	ALM	-0.13561	0.0053	0.035444	0.0055	0.000130224	0.335228
rs190369587	susceptibility	ALM	-0.26728	-0.0207	0.077043	0.0101	0.00052195	0.0404128
rs1835153	susceptibility	ALM	-0.047262	0.0011	0.013126	0.002	0.000317435	0.582319
rs111317775	susceptibility	ALM	0.096279	0.0045	0.028536	0.0047	0.000740982	0.338342
rs13007885	susceptibility	ALM	-0.10993	0.0052	0.03259	0.0065	0.000743214	0.423711
rs10207212	susceptibility	ALM	-0.04957	-0.0056	0.013836	0.0024	0.000340083	0.0196307
rs270910	susceptibility	ALM	-0.1034	0.0005	0.031368	0.0047	0.000979489	0.915278
rs13387779	susceptibility	ALM	-0.063962	-0.0005	0.015729	0.0026	4.77242e-05	0.847501
rs4429489	susceptibility	ALM	-0.042999	0.0007	0.011537	0.0019	0.000193732	0.712559
rs7575938	susceptibility	ALM	-0.047566	0.0013	0.012252	0.002	0.000103471	0.515692
rs1900830	susceptibility	ALM	0.056958	0.003	0.012528	0.002	5.45568e-06	0.133614
rs78457353	susceptibility	ALM	-0.15387	0.0026	0.043506	0.007	0.000405077	0.710318
rs74438571	susceptibility	ALM	0.095144	0.0091	0.028029	0.0044	0.00068758	0.0386229
rs6747997	susceptibility	ALM	0.045013	0.0023	0.013456	0.0021	0.000822235	0.273412
rs200201394	susceptibility	ALM	0.15707	-0.0112	0.042771	0.005	0.000240332	0.0250909
rs13013060	susceptibility	ALM	0.044542	0.0002	0.013437	0.0019	0.000916835	0.916167
rs62188781	susceptibility	ALM	0.055096	0.0108	0.016378	0.0026	0.000768146	3.26933e-05
rs17356755	susceptibility	ALM	-0.075688	-0.0001	0.021871	0.0035	0.000538862	0.977206
rs2580780	susceptibility	ALM	-0.050188	-0.0003	0.01249	0.002	5.86308e-05	0.880765
rs10175417	susceptibility	ALM	-0.048765	-0.0007	0.01454	0.0021	0.000796951	0.738883
rs8176602	susceptibility	ALM	0.12457	-0.002	0.037833	0.0053	0.000992557	0.705907
rs115700919	susceptibility	ALM	-0.18388	0.0112	0.05469	0.0083	0.000773175	0.177209
rs7571718	susceptibility	ALM	-0.049211	0.0008	0.014841	0.0023	0.000913545	0.727971
rs72923750	susceptibility	ALM	0.15038	0.0101	0.040198	0.007	0.000183303	0.149061
rs11693873	susceptibility	ALM	0.048128	0.0036	0.012793	0.0019	0.000168521	0.0581273
rs58321030	susceptibility	ALM	0.081834	0.0051	0.024465	0.0045	0.000822999	0.257074
rs145328242	susceptibility	ALM	0.17336	0.0245	0.052562	0.0111	0.000973067	0.0272996
rs60661952	susceptibility	ALM	-0.14057	0.0014	0.038257	0.0065	0.000238446	0.829467
rs2287412	susceptibility	ALM	-0.044931	-0.0134	0.013569	0.0021	0.000928643	1.7599e-10
rs116375195	susceptibility	ALM	0.15459	-0.0034	0.044133	0.008	0.000460359	0.670837
rs80178691	susceptibility	ALM	-0.16681	-0.0006	0.037711	0.0071	9.71696e-06	0.932653
rs12614426	susceptibility	ALM	-0.06558	0.0019	0.019345	0.003	0.000698867	0.526516
rs11677711	susceptibility	ALM	-0.090397	-0.0075	0.02747	0.0042	0.000999194	0.0741455
rs142085364	susceptibility	ALM	-0.069262	0.0058	0.020636	0.0032	0.000789735	0.069909
rs76478342	susceptibility	ALM	0.080031	0.002	0.023337	0.0041	0.000605004	0.625688
rs1356702	susceptibility	ALM	0.048332	-0.0044	0.014507	0.0025	0.00086338	0.0784078
rs10933005	susceptibility	ALM	-0.056278	0.0028	0.013976	0.0022	5.65507e-05	0.203115
rs60119986	susceptibility	ALM	-0.22195	0.001	0.051189	0.014	1.4517e-05	0.943057
rs116274321	susceptibility	ALM	-0.20583	0.0003	0.054803	0.0113	0.000172777	0.97882
rs116628473	susceptibility	ALM	-0.13991	-0.0075	0.039437	0.0069	0.000388635	0.277056
rs114871078	susceptibility	ALM	-0.17111	-0.0079	0.04913	0.007	0.000496198	0.259079
rs4399717	susceptibility	ALM	0.042023	0.0016	0.012196	0.0019	0.000569713	0.399729
rs59256568	susceptibility	ALM	-0.13371	0.0075	0.027989	0.0048	1.77723e-06	0.11817
rs13010639	susceptibility	ALM	-0.058565	0.0052	0.017559	0.0028	0.000851993	0.0632908
rs74582990	susceptibility	ALM	-0.066153	-0.0019	0.019789	0.0035	0.000829025	0.587228
rs35434009	susceptibility	ALM	0.073557	-0.0095	0.020798	0.0036	0.000405107	0.00831782
rs79801783	susceptibility	ALM	0.15571	-0.0118	0.039515	0.0062	8.13022e-05	0.0570111
rs28948674	susceptibility	ALM	-0.083913	-0.0017	0.023178	0.0036	0.000294179	0.636768
rs112224651	susceptibility	ALM	-0.10083	0.0027	0.029726	0.0055	0.000693895	0.623491
rs6714159	susceptibility	ALM	-0.046647	-0.0013	0.013164	0.002	0.000394812	0.515692
rs114805210	susceptibility	ALM	-0.1333	-0.0015	0.034202	0.0066	9.72177e-05	0.820212
rs72988121	susceptibility	ALM	-0.156	-0.0084	0.043303	0.0069	0.000315145	0.223455
rs10174345	susceptibility	ALM	0.044336	0.0016	0.012346	0.0019	0.000329257	0.399729
rs114777936	susceptibility	ALM	-0.12791	0.0059	0.03838	0.0052	0.000859998	0.256537
rs3772302	susceptibility	ALM	-0.07739	-0.0034	0.02267	0.0034	0.000640724	0.317311
rs116733930	susceptibility	ALM	-0.14322	-0.004	0.042267	0.0059	0.000702865	0.497793
rs11128804	susceptibility	ALM	-0.037352	0.0029	0.011246	0.0019	0.000895803	0.126931
rs11923606	susceptibility	ALM	0.049197	0.0027	0.013039	0.0022	0.000161254	0.21972
rs3846133	susceptibility	ALM	-0.060724	-0.0001	0.017442	0.0026	0.000498648	0.96932
rs75040501	susceptibility	ALM	0.052441	-0.0041	0.015711	0.0025	0.000844286	0.101005
rs2114773	susceptibility	ALM	-0.040672	-0.0032	0.011704	0.0019	0.000510756	0.092141
rs144137185	susceptibility	ALM	0.15021	0.0004	0.043515	0.0057	0.000556627	0.944054
rs144930757	susceptibility	ALM	-0.14809	0.0018	0.034134	0.0049	1.43465e-05	0.71336
rs4462991	susceptibility	ALM	0.08622	-0.0081	0.025354	0.0037	0.000672266	0.0285831
rs141802849	susceptibility	ALM	0.12611	0.0134	0.037345	0.0069	0.000733101	0.0521336
rs75876827	susceptibility	ALM	-0.20101	-0.0136	0.05586	0.0104	0.000320107	0.190978
rs73042351	susceptibility	ALM	0.060676	-0.0041	0.016539	0.0028	0.000243823	0.143116
rs67505222	susceptibility	ALM	0.05186	-0.0036	0.015726	0.0025	0.000974721	0.149867
rs148951102	susceptibility	ALM	-0.23185	0.0038	0.06257	0.0089	0.000211016	0.669404
rs1605299	susceptibility	ALM	0.048492	0.004	0.013715	0.0022	0.00040671	0.0690363
rs77660904	susceptibility	ALM	0.080944	0.0032	0.024485	0.0037	0.000946851	0.387113
rs71325181	susceptibility	ALM	-0.057774	-0.0018	0.017465	0.0028	0.00093969	0.520317
rs149444393	susceptibility	ALM	0.073688	0.0022	0.02103	0.0033	0.000458417	0.504985
rs76659093	susceptibility	ALM	-0.22467	-0.004	0.063076	0.0083	0.00036819	0.629857
rs7645818	susceptibility	ALM	-0.039689	0.0001	0.011352	0.0019	0.000471913	0.958025
rs4678547	susceptibility	ALM	-0.04686	-0.0013	0.014172	0.0024	0.000944626	0.588048
rs191200558	susceptibility	ALM	0.19122	0.0027	0.047251	0.0077	5.19007e-05	0.725851
rs142891193	susceptibility	ALM	-0.10816	0.0014	0.031043	0.0054	0.000493612	0.795435
rs148720443	susceptibility	ALM	0.12862	-0.0024	0.032857	0.0044	9.05772e-05	0.585441
rs73058468	susceptibility	ALM	-0.070118	-0.0047	0.016341	0.0027	1.77931e-05	0.081729
rs2271616	susceptibility	ALM	0.14434	-0.0022	0.018245	0.0028	2.54902e-15	0.432035
rs35508621	susceptibility	ALM	-0.19082	0.0023	0.019579	0.0037	1.91585e-22	0.534191
rs148622066	susceptibility	ALM	-0.14059	0.0086	0.040356	0.0062	0.000494451	0.165412
rs113894231	susceptibility	ALM	0.088658	-0.006	0.02424	0.0038	0.000254679	0.114348
rs34215897	susceptibility	ALM	0.11034	0.0062	0.031054	0.0043	0.000380625	0.149342
rs11706922	susceptibility	ALM	0.044105	-0.0017	0.011188	0.0019	8.07476e-05	0.370928
rs192673508	susceptibility	ALM	0.1455	0.0233	0.043879	0.0072	0.000913364	0.0012117
rs72873793	susceptibility	ALM	0.13045	-0.0004	0.035332	0.0059	0.000222392	0.945948
rs115822630	susceptibility	ALM	-0.17783	-0.0073	0.053019	0.0068	0.000796292	0.283034
rs116365203	susceptibility	ALM	0.15552	-0.0035	0.040291	0.007	0.000113425	0.617075
rs78592189	susceptibility	ALM	-0.16439	-0.0025	0.046412	0.0075	0.000397148	0.738883
rs115373386	susceptibility	ALM	0.10759	-0.0049	0.032224	0.0051	0.000841363	0.336661
rs2367607	susceptibility	ALM	-0.057474	0.0005	0.016495	0.0027	0.000493373	0.853084
rs56256583	susceptibility	ALM	0.04754	0.004	0.013904	0.0019	0.000628148	0.0352684
rs73120486	susceptibility	ALM	0.13176	-0.009	0.039504	0.0086	0.000851895	0.295325
rs113891685	susceptibility	ALM	0.10946	-0.0033	0.03309	0.0051	0.000939823	0.517594
rs143325699	susceptibility	ALM	0.19307	0.0061	0.056088	0.0081	0.000576856	0.451398
rs4856867	susceptibility	ALM	-0.047386	0.0033	0.014272	0.0022	0.000899506	0.133614
rs13077534	susceptibility	ALM	-0.059237	0.0002	0.013343	0.0021	9.01445e-06	0.924126
rs62246900	susceptibility	ALM	0.096275	-0.0077	0.025921	0.0041	0.000203872	0.0603745
rs291513	susceptibility	ALM	0.051682	0.0012	0.015008	0.0025	0.00057396	0.631227
rs7434118	susceptibility	ALM	0.043922	-0.0005	0.013235	0.0021	0.000904619	0.811807
rs6799498	susceptibility	ALM	-0.12692	0.0066	0.035749	0.0058	0.000384779	0.255149
rs3884322	susceptibility	ALM	0.043593	-0.0059	0.013176	0.002	0.00093792	0.00317774
rs77887621	susceptibility	ALM	0.1542	0.0025	0.045837	0.0075	0.000767952	0.738883
rs190209276	susceptibility	ALM	0.2273	-0.0022	0.064611	0.0113	0.00043485	0.845635
rs13069652	susceptibility	ALM	-0.15799	0.0007	0.044897	0.0062	0.000433269	0.910107
rs828598	susceptibility	ALM	0.040688	0.0051	0.011743	0.0019	0.000530483	0.00727013
rs73863360	susceptibility	ALM	-0.067991	0.0011	0.012925	0.0022	1.43722e-07	0.617075
rs60523274	susceptibility	ALM	0.13202	0.0075	0.038159	0.0056	0.000540709	0.180478
rs13317756	susceptibility	ALM	-0.15631	0.0035	0.038686	0.0066	5.3342e-05	0.595902
rs76964378	susceptibility	ALM	0.21263	-0.0012	0.058024	0.0087	0.000247805	0.890295
rs140044820	susceptibility	ALM	-0.1799	0.0265	0.05385	0.0088	0.00083549	0.00260077
rs62274185	susceptibility	ALM	-0.16977	-0.0065	0.045948	0.0077	0.000220035	0.398582
rs62282025	susceptibility	ALM	-0.058278	0.0013	0.015984	0.0027	0.000266332	0.630174
rs13091945	susceptibility	ALM	-0.045741	-0.0046	0.012103	0.0019	0.000157263	0.0154756
rs190072230	susceptibility	ALM	-0.13258	0.0014	0.035317	0.0065	0.000174035	0.829467
rs112232014	susceptibility	ALM	-0.049231	0.007	0.013379	0.002	0.000233488	0.000465258
rs809262	susceptibility	ALM	0.057085	0.0059	0.015254	0.0023	0.000182346	0.0103111
rs28735884	susceptibility	ALM	0.26478	0.0043	0.068555	0.0121	0.000112324	0.722311
rs116757729	susceptibility	ALM	0.17024	0.0016	0.045221	0.0088	0.000166801	0.855725
rs2922195	susceptibility	ALM	0.040041	0.0005	0.012018	0.0019	0.00086301	0.792429
rs10804578	susceptibility	ALM	0.069115	0.0023	0.020707	0.0036	0.000844566	0.522895
rs142354978	susceptibility	ALM	0.18543	-0.0066	0.05352	0.0077	0.000530851	0.391366
rs1868238	susceptibility	ALM	0.038773	-0.0002	0.011577	0.0019	0.000810627	0.916167
rs12487646	susceptibility	ALM	-0.11242	-0.0038	0.031978	0.0058	0.000438857	0.512357
rs142411814	susceptibility	ALM	-0.14471	-0.0146	0.039272	0.005	0.00022887	0.00350031
rs116260789	susceptibility	ALM	-0.18125	0.0006	0.054008	0.0065	0.000790831	0.926454
rs35926694	susceptibility	ALM	0.048208	0.0016	0.012739	0.0019	0.000154151	0.399729
rs13078134	susceptibility	ALM	-0.053375	0.0015	0.01591	0.0027	0.0007942	0.578515
rs7635923	susceptibility	ALM	0.039392	0.0017	0.011738	0.0019	0.000790963	0.370928
rs74633570	susceptibility	ALM	0.19764	-0.0207	0.058122	0.0077	0.000672791	0.00718143
rs112706716	susceptibility	ALM	0.17733	-0.0017	0.041951	0.0083	2.36749e-05	0.837713
rs115025502	susceptibility	ALM	0.12273	0.0022	0.03564	0.0069	0.000574019	0.749847
rs114548841	susceptibility	ALM	-0.12929	0.0102	0.036331	0.0072	0.000372739	0.15658
rs141447547	susceptibility	ALM	0.17342	0.0072	0.049387	0.0079	0.000445669	0.362089
rs147773601	susceptibility	ALM	-0.21522	-0.0021	0.06167	0.0101	0.000483264	0.835291
rs7626244	susceptibility	ALM	-0.044514	-0.0032	0.011504	0.0019	0.000109087	0.092141
rs116598269	susceptibility	ALM	0.14637	-0.0027	0.041565	0.0064	0.000429157	0.673116
rs7622799	susceptibility	ALM	0.063016	0.0026	0.017178	0.0029	0.000244061	0.369958
rs79805129	susceptibility	ALM	-0.077977	-0.0118	0.022275	0.0036	0.000464123	0.00104628
rs144636229	susceptibility	ALM	-0.19702	0.0006	0.049554	0.0086	7.0124e-05	0.944379
rs9843846	susceptibility	ALM	-0.053071	-0.0064	0.015832	0.0021	0.000801909	0.00230662
rs60604475	susceptibility	ALM	-0.12016	0.0006	0.035741	0.0059	0.000773899	0.918999
rs9821187	susceptibility	ALM	0.12912	0.0027	0.034511	0.0057	0.000182986	0.635725
rs6769562	susceptibility	ALM	-0.06104	0.0012	0.01779	0.0029	0.000601048	0.679026
rs6793484	susceptibility	ALM	-0.058467	0.0014	0.015496	0.0025	0.000161272	0.575479
rs67220855	susceptibility	ALM	0.06969	-0.0107	0.019804	0.0034	0.000433199	0.00164922
rs6764743	susceptibility	ALM	0.040535	-0.0008	0.012282	0.0019	0.000965615	0.673717
rs41555618	susceptibility	ALM	-0.1748	-0.0147	0.044244	0.0086	7.78845e-05	0.087395
rs12638462	susceptibility	ALM	0.074886	-0.0019	0.0227	0.004	0.000970497	0.634787
rs12636190	susceptibility	ALM	0.057556	-0.0003	0.016945	0.0029	0.000682196	0.917607
rs2048903	susceptibility	ALM	-0.047625	-0.0001	0.013305	0.002	0.000344277	0.960122
rs2550261	susceptibility	ALM	-0.049697	0.0053	0.013149	0.0022	0.000157127	0.0159923
rs74548545	susceptibility	ALM	-0.1731	-0.0001	0.046928	0.0074	0.000225465	0.989218
rs72611179	susceptibility	ALM	-0.074337	-0.0042	0.021842	0.0034	0.000665535	0.216721
rs4916503	susceptibility	ALM	-0.040837	-0.0011	0.011739	0.0019	0.000503766	0.562625
rs2052765	susceptibility	ALM	0.15338	-0.0098	0.045954	0.0061	0.000844793	0.108151
rs75544900	susceptibility	ALM	-0.19911	0.0019	0.046849	0.007	2.13735e-05	0.786061
rs11929398	susceptibility	ALM	-0.054938	0.0048	0.013347	0.0023	3.85285e-05	0.0368921
rs73212324	susceptibility	ALM	-0.066022	0.0047	0.019726	0.0033	0.00081705	0.154376
rs147263416	susceptibility	ALM	0.15711	0.0012	0.045095	0.0063	0.00049402	0.848936
rs12509340	susceptibility	ALM	0.081985	0.0031	0.022083	0.0033	0.000205154	0.347529
rs150201642	susceptibility	ALM	-0.12006	-0.0057	0.031382	0.0055	0.000130369	0.300033
rs34245271	susceptibility	ALM	0.2145	-0.0025	0.05257	0.0092	4.49827e-05	0.785823
rs2369712	susceptibility	ALM	-0.041974	-0.0001	0.012089	0.002	0.000516438	0.960122
rs116385883	susceptibility	ALM	-0.1804	-0.0105	0.044392	0.0073	4.82812e-05	0.150333
rs16839178	susceptibility	ALM	-0.043702	0.0012	0.012973	0.0022	0.000755266	0.585441
rs56209613	susceptibility	ALM	-0.044043	0.0018	0.011768	0.0019	0.000182121	0.343451
rs58304442	susceptibility	ALM	0.04264	-0.0001	0.012747	0.0022	0.000822527	0.963745
rs36127175	susceptibility	ALM	-0.044398	0.0015	0.01327	0.0025	0.000820626	0.548506
rs6856012	susceptibility	ALM	-0.070087	-0.0009	0.019654	0.0031	0.000362413	0.771569
rs76285604	susceptibility	ALM	0.17301	0.0074	0.045794	0.0073	0.000158089	0.310727
rs78369011	susceptibility	ALM	-0.1533	-0.0066	0.042511	0.0064	0.000310803	0.302424
rs4501246	susceptibility	ALM	0.043172	-0.0023	0.012654	0.0019	0.000645526	0.226077
rs558239025	susceptibility	ALM	-0.10447	0.0024	0.030956	0.0042	0.00073872	0.567709
rs111884636	susceptibility	ALM	0.20386	-0.0057	0.057113	0.0081	0.000357779	0.481617
rs4358397	susceptibility	ALM	-0.042602	-0.0016	0.012212	0.0021	0.000485674	0.446117
rs4254756	susceptibility	ALM	0.050663	-0.0014	0.013971	0.002	0.000287514	0.483927
rs16872739	susceptibility	ALM	-0.11924	0.002	0.036135	0.0056	0.000967373	0.720985
rs58986694	susceptibility	ALM	0.10737	0.0015	0.030436	0.0046	0.000419139	0.744359
rs313573	susceptibility	ALM	-0.057446	-0.0035	0.017083	0.0029	0.000771679	0.227472
rs1378945	susceptibility	ALM	0.048998	-0.0037	0.013004	0.0021	0.000164615	0.0780854
rs16877681	susceptibility	ALM	0.14041	0.012	0.038649	0.0081	0.000280196	0.138478
rs16877848	susceptibility	ALM	0.062731	0.0005	0.016418	0.0026	0.000132983	0.847501
rs78956229	susceptibility	ALM	-0.12824	0.0086	0.037025	0.0069	0.000532987	0.212626
rs6851702	susceptibility	ALM	-0.11892	-0.004	0.033974	0.0074	0.000464693	0.588824
rs10021732	susceptibility	ALM	-0.039768	0.0031	0.011619	0.0019	0.000620094	0.102768
rs116605848	susceptibility	ALM	-0.10536	0.0036	0.02801	0.0044	0.000168888	0.413253
rs17515210	susceptibility	ALM	-0.18752	-0.0055	0.055094	0.0092	0.00066495	0.549956
rs79623641	susceptibility	ALM	0.081448	0.0027	0.022726	0.0038	0.000338485	0.477378
rs6811777	susceptibility	ALM	-0.052345	0.0024	0.015179	0.0024	0.000563679	0.317311
rs13122139	susceptibility	ALM	-0.062809	0.0104	0.018149	0.0031	0.00053869	0.000794113
rs61181787	susceptibility	ALM	-0.11423	-0.004	0.032249	0.0055	0.000396917	0.467059
rs10517079	susceptibility	ALM	-0.081449	-0.0066	0.023248	0.0038	0.000459214	0.082415
rs114044470	susceptibility	ALM	0.093316	-0.0073	0.026702	0.0042	0.00047456	0.082194
rs992324	susceptibility	ALM	-0.0946	-0.0071	0.028462	0.0039	0.000888222	0.0686809
rs17461961	susceptibility	ALM	0.067581	0.0033	0.019044	0.0029	0.000387172	0.255149
rs74830015	susceptibility	ALM	0.10376	-0.0015	0.031134	0.0045	0.000860104	0.738883
rs73252950	susceptibility	ALM	-0.074937	-0.0108	0.01886	0.0031	7.08748e-05	0.000494218
rs143940877	susceptibility	ALM	0.16711	0.0018	0.049688	0.0086	0.000770484	0.834212
rs191501734	susceptibility	ALM	0.13383	-0.0008	0.033581	0.0053	6.7398e-05	0.88002
rs13130888	susceptibility	ALM	-0.040665	0.0047	0.011849	0.0019	0.000599291	0.0133728
rs77153950	susceptibility	ALM	0.15397	0.0061	0.03565	0.0073	1.56785e-05	0.403371
rs4860818	susceptibility	ALM	0.039537	0.0006	0.011369	0.0019	0.000505897	0.752162
rs4860382	susceptibility	ALM	0.045645	0.0045	0.012963	0.002	0.000429638	0.0244489
rs190313998	susceptibility	ALM	-0.13739	-0.0085	0.039503	0.0069	0.000505238	0.217992
rs2034540	susceptibility	ALM	-0.047277	0.0015	0.012438	0.0019	0.000144106	0.429835
rs28695197	susceptibility	ALM	-0.10204	0.0003	0.023912	0.0036	1.97841e-05	0.933586
rs437909	susceptibility	ALM	0.08083	0.0029	0.018116	0.0028	8.12734e-06	0.300335
rs189319377	susceptibility	ALM	-0.19013	-0.0044	0.052632	0.0083	0.000303328	0.596028
rs113791741	susceptibility	ALM	-0.11827	-0.0017	0.032591	0.006	0.000284614	0.776921
rs115228205	susceptibility	ALM	-0.13071	0.005	0.037515	0.0067	0.000493599	0.455505
rs72655601	susceptibility	ALM	-0.05584	0.0086	0.014143	0.0022	7.87269e-05	9.26441e-05
rs141256607	susceptibility	ALM	-0.17406	-0.0077	0.04963	0.0071	0.000452929	0.27814
rs6531908	susceptibility	ALM	-0.047182	-0.0036	0.012254	0.002	0.000117957	0.0718606
rs10034829	susceptibility	ALM	-0.041704	-0.0047	0.012095	0.0019	0.000564678	0.0133728
rs145234718	susceptibility	ALM	0.1227	-0.005	0.033911	0.0065	0.00029655	0.441756
rs114833388	susceptibility	ALM	-0.20953	0.0216	0.061389	0.0091	0.000642161	0.0176144
rs4647965	susceptibility	ALM	0.18355	-0.0105	0.05497	0.0083	0.000840521	0.20585
rs1388041	susceptibility	ALM	-0.089662	0.0126	0.025039	0.0027	0.000342421	3.06125e-06
rs114735244	susceptibility	ALM	0.14324	-0.0085	0.042731	0.0064	0.000801915	0.184137
rs145404703	susceptibility	ALM	0.11058	-0.0068	0.033365	0.0048	0.000918888	0.15658
rs197220	susceptibility	ALM	0.060078	-0.0056	0.017319	0.0021	0.00052258	0.00766076
rs1470619	susceptibility	ALM	0.045514	0.0142	0.013146	0.0021	0.000535791	1.36189e-11
rs1032942	susceptibility	ALM	0.057814	-0.0033	0.016803	0.0028	0.000580222	0.238569
rs72660611	susceptibility	ALM	-0.10621	0.006	0.025325	0.0043	2.74224e-05	0.162911
rs17007028	susceptibility	ALM	0.066217	0.007	0.019245	0.0032	0.00058013	0.028706
rs115847239	susceptibility	ALM	0.1682	-0.0037	0.050294	0.0069	0.0008248	0.591798
rs6823943	susceptibility	ALM	-0.041248	-0.0063	0.011548	0.002	0.000354436	0.0016327
rs4240276	susceptibility	ALM	0.070004	0.0027	0.021168	0.0036	0.000942782	0.453255
rs542045999	susceptibility	ALM	0.17089	-0.006	0.050514	0.0071	0.000716928	0.398072
rs34438523	susceptibility	ALM	-0.044889	0.0082	0.013478	0.0023	0.000866781	0.000363555
rs139106504	susceptibility	ALM	0.23207	-0.0129	0.063287	0.0087	0.000245465	0.138139
rs148856393	susceptibility	ALM	-0.20691	-0.0155	0.057524	0.0096	0.000321991	0.106401
rs115789382	susceptibility	ALM	-0.092555	0.0012	0.027959	0.0047	0.000931684	0.798477
rs13435133	susceptibility	ALM	0.058321	0.0007	0.016738	0.0028	0.000493339	0.802587
rs116434282	susceptibility	ALM	-0.073958	0.0031	0.021538	0.0032	0.0005951	0.33267
rs35594218	susceptibility	ALM	0.058835	0.0003	0.01475	0.0022	6.64046e-05	0.891534
rs150729106	susceptibility	ALM	-0.21299	0.0235	0.058617	0.0089	0.000279508	0.00827961
rs4835087	susceptibility	ALM	-0.041986	-0.0017	0.011397	0.002	0.000229646	0.395325
rs116692022	susceptibility	ALM	-0.22311	-0.0107	0.053946	0.0085	3.53716e-05	0.208094
rs76997768	susceptibility	ALM	-0.15588	0.002	0.045259	0.008	0.000572801	0.802587
rs114385279	susceptibility	ALM	-0.14034	0.0018	0.041474	0.0076	0.000714883	0.812779
rs12640048	susceptibility	ALM	0.056152	0.0013	0.014636	0.0021	0.000124766	0.535885
rs10049934	susceptibility	ALM	-0.043097	0.0014	0.012934	0.0019	0.000862024	0.461218
rs73860761	susceptibility	ALM	-0.3682	-0.0189	0.10592	0.0135	0.000508557	0.161513
rs143990411	susceptibility	ALM	-0.18632	0.0133	0.053525	0.0078	0.000499564	0.0881705
rs62333822	susceptibility	ALM	-0.059009	0.0031	0.01773	0.003	0.000874088	0.301448
rs75975211	susceptibility	ALM	-0.13179	0.004	0.039681	0.0063	0.000896194	0.52548
rs13112711	susceptibility	ALM	0.044099	0.0047	0.012022	0.002	0.000244272	0.0187734
rs4695994	susceptibility	ALM	-0.045388	0.0012	0.013387	0.0022	0.000697771	0.585441
rs112435427	susceptibility	ALM	0.097767	-0.0001	0.02756	0.0037	0.000389018	0.978438
rs115162934	susceptibility	ALM	-0.16239	0.0164	0.043572	0.0075	0.000193823	0.0287669
rs74963234	susceptibility	ALM	-0.12417	0.0023	0.037135	0.0059	0.000826554	0.696662
rs80310803	susceptibility	ALM	0.076445	0.0006	0.022891	0.0039	0.000839227	0.877731
rs76393013	susceptibility	ALM	0.12163	-0.0004	0.033811	0.005	0.000321476	0.936237
rs114231902	susceptibility	ALM	0.14377	-0.0071	0.036101	0.0055	6.82119e-05	0.196735
rs146266749	susceptibility	ALM	0.20344	0.0093	0.055575	0.0078	0.000251587	0.233141
rs314054	susceptibility	ALM	0.038608	0.0006	0.011694	0.002	0.000961617	0.764177
rs3849624	susceptibility	ALM	-0.041389	-0.0001	0.011558	0.002	0.000342304	0.960122
rs149297909	susceptibility	ALM	0.20584	0.0008	0.060212	0.0088	0.00062947	0.927565
rs4529107	susceptibility	ALM	0.073983	0.0049	0.019309	0.003	0.000127349	0.102399
rs144609017	susceptibility	ALM	-0.14063	0.0015	0.040269	0.0072	0.000478944	0.834969
rs28718808	susceptibility	ALM	0.071185	0.0081	0.020095	0.0034	0.000396468	0.0172024
rs7703668	susceptibility	ALM	0.056855	0.0017	0.014399	0.0023	7.86299e-05	0.459828
rs10067376	susceptibility	ALM	-0.066201	0.0078	0.017344	0.0028	0.000135117	0.00534099
rs114479987	susceptibility	ALM	0.19281	0.0149	0.051884	0.0089	0.000202262	0.0940997
rs13161003	susceptibility	ALM	0.049093	-0.0001	0.012045	0.0019	4.58566e-05	0.958025
rs6554984	susceptibility	ALM	0.16584	-0.0031	0.037148	0.0071	8.03291e-06	0.662387
rs1540599	susceptibility	ALM	-0.039455	-0.0025	0.011905	0.0019	0.00091921	0.188245
rs6872318	susceptibility	ALM	-0.20179	-0.0027	0.045846	0.0068	1.07518e-05	0.691324
rs6892014	susceptibility	ALM	0.045537	-0.0028	0.013273	0.0019	0.000601806	0.140567
rs72748950	susceptibility	ALM	0.085265	0.0018	0.025676	0.0044	0.000897581	0.682473
rs79281196	susceptibility	ALM	-0.049037	0.0014	0.013893	0.0022	0.000416158	0.524539
rs75422738	susceptibility	ALM	0.084416	-0.002	0.025232	0.0036	0.000821068	0.578515
rs10940881	susceptibility	ALM	0.049378	0.0001	0.01485	0.0025	0.000883812	0.968093
rs4867286	susceptibility	ALM	-0.061444	0.0005	0.017455	0.0029	0.000431323	0.863112
rs4867057	susceptibility	ALM	0.041773	0.0012	0.012156	0.0019	0.000589478	0.527662
rs4867390	susceptibility	ALM	0.044595	-0.002	0.012966	0.002	0.000583048	0.317311
rs188628883	susceptibility	ALM	0.28492	-0.0151	0.06741	0.0098	2.37172e-05	0.123361
rs62360237	susceptibility	ALM	-0.1277	-0.004	0.033679	0.0054	0.000149631	0.458851
rs172011	susceptibility	ALM	-0.040687	-0.0036	0.012296	0.002	0.000936425	0.0718606
rs77788652	susceptibility	ALM	0.16438	-0.0085	0.046682	0.007	0.000429483	0.224639
rs1428256	susceptibility	ALM	-0.04932	0.0024	0.014229	0.0024	0.000527948	0.317311
rs553523500	susceptibility	ALM	-0.1135	-0.0096	0.027005	0.0043	2.63487e-05	0.0255781
rs71620180	susceptibility	ALM	0.09016	0.0047	0.025394	0.0031	0.000384581	0.129487
rs369370225	susceptibility	ALM	0.10136	0.0049	0.026683	0.0031	0.000145473	0.113959
rs12522839	susceptibility	ALM	0.071755	0.0006	0.019458	0.0034	0.000226302	0.859924
rs142604597	susceptibility	ALM	0.20997	-0.0064	0.054275	0.0081	0.000109448	0.429456
rs111777866	susceptibility	ALM	-0.092694	0.0077	0.026542	0.0043	0.000478787	0.0733418
rs72761744	susceptibility	ALM	0.16724	0.0046	0.046045	0.0071	0.000281125	0.517058
rs140208618	susceptibility	ALM	0.21666	0.0017	0.053031	0.0084	4.39754e-05	0.839619
rs7728050	susceptibility	ALM	0.039867	0.0097	0.011793	0.002	0.00072337	1.23461e-06
rs754784	susceptibility	ALM	-0.043658	0.0015	0.013115	0.002	0.000872022	0.453255
rs145238799	susceptibility	ALM	0.21076	-0.0174	0.063935	0.0098	0.00097907	0.0758137
rs190088660	susceptibility	ALM	-0.17265	0.0024	0.051937	0.0078	0.000886663	0.758316
rs73768879	susceptibility	ALM	0.087409	0.0036	0.025207	0.0026	0.000525035	0.16617
rs147119830	susceptibility	ALM	0.17928	-0.0017	0.053847	0.0075	0.000870229	0.820683
rs4703639	susceptibility	ALM	0.048399	0.0038	0.014543	0.0023	0.000874741	0.0984991
rs145761384	susceptibility	ALM	0.12498	0.0075	0.037711	0.0061	0.000919214	0.218881
rs1479596	susceptibility	ALM	0.041222	-0.0005	0.011162	0.0019	0.000221567	0.792429
rs6886191	susceptibility	ALM	-0.047227	-0.01	0.011769	0.0019	5.9995e-05	1.41602e-07
rs71634916	susceptibility	ALM	-0.17795	-0.0103	0.051457	0.0076	0.000543743	0.175334
rs6151862	susceptibility	ALM	-0.19644	0.0167	0.05556	0.008	0.000406793	0.036843
rs140306849	susceptibility	ALM	-0.15521	0.0006	0.046905	0.0077	0.000936202	0.93789
[truncated: 16,344 more rows]

[truncated: 3 more sheets: CAUSE method in sarcopenia, MR-APSS method in COVID, MR-APSS method in sarcopenia]
